# Supplementary material for: Species delimitation and digit number in a North African skink
Source: Ecol Evol. 2012 Oct 24;2(12):2962–73. doi: 10.1002/ece3.326 (PMC3538992; doi:10.1002/ece3.326)
Supplement: Supplementary file 3 [file ece30002-2962-SD3.zip]

Archive with 2 entries (2 files):
- MtDNA.meg
- Threeloci.txt
