# Supplementary material for: Species delimitation and digit number in a North African skink
Source: Ecol Evol. 2012 Oct 24;2(12):2962–73. doi: 10.1002/ece3.326 (PMC3538992; doi:10.1002/ece3.326)
Supplement: Supplementary file 3 [file ece30002-2962-SD3.zip › MtDNA.meg]

#MEGA
!MtDNA data in following partitions: ND1, tRNA, ND2, cytb;
!Format
   DataType=Nucleotide CodeTable=Vertebrate_Mitochondrial
   NSeqs=30 NSites=1262
   Identical=. Missing=? Indel=-;


!Domain=nd1 property=Coding CodonStart=1;
#12.02
TTT GCC CTA TTT TTC CTA GCA GAA TAT GCT AAC ATT ATA ATA ATA AAT ACC TTA ACA TGT ATC CTC TTT ATA AAC CCA GGA AGC GCC ACG CCA CCA GAT ACA TTC ACA GTT AGC CTC ATA CTA AAA GCA TCT CTA TTA ACA ATT TTA TTC CTA TGG GTT CGG GCC TCC TAT CCA CGA TTC CGA TAT GAT CAA CTA ATA CAC CTA TTA TGA AAA ACA TTT TTA CCA CTG ACA CTA GCT CTA TTC CTA TGA CAT ACC TCC TTT CCA ACA ACA CTA TCT GGA CTC CCC CCA CAA TAA
#12.01
TTT GCC CTA TTT TTC CTA GCA GAA TAT GCT AAC ATT ATA ATA ATA AAT ACC TTA ACA TGT ATC CTC TTT ATA AAC CCA GGA AGC GCC ACG CCA CCA GAT ACA TTC ACA GTT AGC CTA ATA CTA AAA GCA TCT CTA TTA ACA ATT TTA TTC CTA TGG GTT CGG GCC TCC TAT CCA CGA TTC CGA TAT GAC CAA CTA ATA CAC CTA TTA TGA AAA ACA TTT TTA CCA CTG ACA CTA GCT CTA TTC CTA TGA CAC ACC TCC TTT CCA ACA ACA CTA TCT GGA CTC CCC CCA CAA TAA
#16.01
TTT GCC CTA TTT TTC CTA GCA GAA TAT GCT AAT ATT ATA ATA ATA AAT ACC TTA ACA TGT ATC CTC TTT ATA AAC CCA GGA AGC GCC ACA CCA CCA GAT ACA TTC ACA GTT AGC CTC ATA CTA AAA GCA TCT CTA TTA ACA ATT TTA TTC CTG TGG GTT CGG GCC TCC TAT CCA CGA TTC CGA TAT GAC CAA CTA ATA CAC CTA TTA TGA AAA ACA TTT TTA CCA CTG ACA CTA GCC CTA TTC CTA TGA CAT ACC TCC TTT CCA ACA ACA CTA TCT GGA CTC CCC CCA CAA TAA
#2.02
TTT GCC TTA TTT TTC CTA GCA GAA TAT GCT AAC ATT ATA ATA ATA AAT ACC TTG ACA TGT GTC CTC TTT ATA AAC CCA GGA AGC GCC ACA CCA CCG GAT ACA TTC ACA ATT AAC CTT ATA CTA AAA GCA TCT CTA TTA ACA ATT TTA TTC CTG TGG GTT CGG GCC TCC TAC CCA CGA TTC CGA TAT GAC CAA CTA ATA CAC CTA TTA TGA AAA ACA TTT TTA CCA CTC ACA CTA GCC CTG TTC CTA TGA CAC ACC TCC TTT CCA ACA ACA CTA TCT GGA CTC CCC CCC CAA TAA
#2.01
TTT GCC TTA TTT TTC CTA GCA GAA TAT GCT AAC ATT ATA ATA ATA AAT ACC TTG ACA TGT GTC CTC TTT ATA AAC CCA GGA AGC GCC ACA CCA CCG GAT ACA TTC ACA ATT AAC CTT ATA CTA AAA GCA TCT CTA TTA ACA ATT TTA TTC CTG TGG GTT CGG GCC TCC TAC CCA CGA TTC CGA TAT GAC CAA CTA ATA CAC CTA TTA TGA AAA ACA TTT TTA CCA CTC ACA CTA GCC CTG TTC CTA TGA CAC ACC TCC TTT CCA ACA ACA CTA TCT GGA CTC CCC CCC CAA TAA
#3.01
TTT GCC TTA TTT TTC CTA GCA GAA TAT GCT AAC ATT ATA ATA ATA AAT ACC TTG ACA TGT GTC CTC TTT ATA AAC CCA GGA AGC GCC ACA CCA CCG GAT ACA TTC ACA ATT AAC CTT ATA CTA AAA GCA TCT CTA TTA ACA ATT TTA TTC CTG TGG GTT CGG GCC TCC TAC CCA CGA TTC CGA TAT GAC CAA CTA ATA CAC CTA TTA TGA AAA ACA TTT TTA CCA CTG ACA CTA GCC CTG TTC CTA TGA CAC ACC TCC TTT CCA ACA ACA CTA TCT GGA CTC CCC CCC CAA TAA
#1.02
TTT GCC CTA TTT TTC CTA GCA GAG TAT GCT AAT ATT ATA ATA ATA AAT ACC TTG ACA TGC GTC CTC TTT ATA AAC CCA GGA AGC GCC ACA CCA CCA GAT ACA TTC ACA ATT AGC CTC ATA CTA AAA GCA TCT CTA TTA ACA ATT TTA TTC CTA TGA GTT CGG GCC TCC TAT CCA CGA TTC CGA TAT GAT CAA CTA ATA CAC CTA TTA TGA AAA ACA TTT TTA CCG CTG ACA CTG GCC CTA TTC CTA TGA CAC ACC TCC TTT CCA ACA ACA CTA TCT GGA CTC CCC CCA CAA TAA
#1.01
TTT GCC CTA TTT TTC CTA GCA GAG TAT GCT AAT ATT ATA ATA ATA AAT ACC TTG ACA TGC GTC CTC TTT ATA AAC CCA GGA AGC GCC ACA CCA CCA GAT ACA TTC ACA ATT AGC CTC ATA CTA AAA GCA TCT CTA TTA ACA ATT TTA TTC CTA TGA GTT CGG GCC TCC TAT CCA CGA TTC CGC TAT GAT CAA CTA ATA CAT CTA TTA TGA AAA ACA TTT TTA CCG CTG ACA CTG GCC CTA TTC CTA TGA CAC ACC TCC TTC CCA ACA ACA CTA TCT GGA CTC CCC CCA CAA TAA
#4.01
TTT GCC CTA TTT TTC CTA GCA GAA TAT GCT AAC ATT ATA ATA ATA AAT ACC TTG ACA TGT GTC CTC TTT ATA AAC CCA GGA AGC GCC ACA CCA CCA GAT ACA TTC ACA ATT AAC CTT ATA CTG AAA GCA TCT CTA TTA ACA ATT TTA TTC CTG TGG GTT CGG GCC TCC TAC CCA CGA TTC CGA TAT GAC CAA CTA ATA CAC CTA TTA TGA AAA ACA TTT TTA CCA CTG ACA CTA GCC CTG TTC CTA TGA CAC ACC TCC TTT CCA ACA ACA CTA TCT GGA CTC CCC CCA CAA TAA
#5.01
TTT GCC CTA TTT TTC CTA GCA GAA TAT GCT AAC ATT ATA ATA ATA AAT ACC TTG ACA TGT GTC CTC TTT ATA AAC CCA GGA AGC GCC ACA CCA CCA GAT ACA TTC ACA ATT AAC CTT ATA CTG AAA GCA TCT CTA TTA ACA ATT TTA TTC CTG TGG GTT CGG GCC TCC TAC CCA CGA TTC CGA TAT GAC CAA CTA ATA CAC CTA TTA TGA AAA ACA TTT TTA CCA CTG ACA CTA GCC CTG TTC CTA TGA CAC ACC TCC TTT CCA ACA ACA CTA TCT GGA CTC CCC CCA CAA TAA
#10.09
TTT GCC CTA TTT TTC CTA GCA GAA TAT GCT AAC ATT ATA ATA ATA AAT ACC TTA ACA TGT ATC CTC TTT ATA AAC CCA GGA AGC GCC ACA CCA CCA GAT ACA TTC ACA ATT AGC CTC ATA CTA AAA GCA TCT CTA TTA ACA ATT CTA TTC CTA TGA GTT CGG GCC TCC TAT CCA CGA TTC CGA TAT GAC CAA CTA ATA CAC CTA TTA TGA AAA ACA TTT TTA CCA CTG ACA CTA GCC CTA TTC CTA TGA CAC ACC TCC TTT CCA ACA ACA CTA TCT GGA CTA CCC CCA CAA TAA
#6.01
TTT GCC CTG TTT TTC CTA GCA GAA TAT GCT AAC ATT ATA ATA ATA AAT ACC TTA ACA TGT ATC CTC TTT ATT AAT CCA GGA AGC GCC ACA CCA CCA GAT ATA TTC ACA ATT AGC CTC ATA CTA AAA GCA TCT CTA TTA ACA ATT TTA TTC CTA TGA GTT CGG GCC TCC TAT CCA CGA TTC CGA TAT GAC CAA CTA ATA CAC CTA TTA TGA AAA ACA TTT TTA CCA CTG ACA CTC GCC CTA TTC CTA TGA CAC ACC TCC TTT CCA ACA ACA CTA TCT GGG CTC CCC CCA CAA TAG
#6.10
TTT GCC CTG TTT TTC CTA GCA GAA TAT GCT AAC ATT ATA ATA ATA AAT ACC TTA ACA TGT GTC CTC TTT ATT AAT CCA GGA AGC GCC ACA CCA CCA GAT ATA TTC ACA ATT AGC CTC ATA CTA AAA ACA TCT CTA TTA ACA ATT TTA TTC CTA TGA GTT CGG GCC TCC TAT CCA CGA TTC CGA TAT GAC CAA CTA ATA CAC CTA TTA TGA AAA ACA TTT TTA CCA CTG ACA CTC GCC CTA TTC CTA TGA CAC ACC TCC TTT CCA ACA ACA CTA TCT GGG CTC CCC CCA CAA TAG
#7.09
TTC GCC CTA TTT TTC CTA GCA GAA TAT GCT AAC ATT ATA ATA ATA AAT ACC TTA ACA TGT ATC CTC TTT ATA AAC CCA GGA ACC GCC ACA CCA CCA GAT ACA TTC ACA ATT AGC CTC ATA CTA AAA GCA TCT CTA TTA ACA ATT TTA TTC CTA TGA GTT CGG GCC TCC TAT CCA CGA TTC CGA TAT GAT CAA CTA ATA CAC CTA TTA TGA AAA ACA TTT TTA CCA CTG ACA CTA GCC CTA TTC CTA TGA CAC ACC TCC TTT CCA ACA ACA CTA TCT GGA CTC CCC CCA CAA TAA
#13.06
TTT GCC CTA TTT TTC CTA GCA GAA TAT GCT AAC ATT ATA ATA ATA AAT ACC TTA ACA TGT ATC CTC TTT ATA AAC CCA GGA AGC GCC ACG CCA CCA GAT ACA TTC ACA GTT AGC CTC ATA CTA AAA GCA TCT CTA TTG ACA ATT TTA TTC CTA TGG GTT CGG GCC TCC TAC CCA CGA TTC CGA TAT GAC CAA CTA ATA CAC CTA TTA TGA AAA ACA TTT TTA CCA CTG ACA CTA GCT CTA TTC CTA TGA CAT ACC TCC TTT CCA ACA ACA CTA TCT GGA CTC CCC CCA CAA TAA
#15.06
TTT GCC CTA TTT TTC CTA GCA GAA TAT GCT AAC ATT ATA ATA ATA AAT ACC TTA ACA TGT ATC CTC TTT ATA AAC CCA GGA AGC GCC ACG CCA CCG GAT ACA TTC ACA GTT AGC CTC ATA CTA AAA GCA TCT CTA TTA ACA ATT TTA TTC CTA TGG GTT CGG GCC TCC TAT CCA CGA TTC CGA TAT GAC CAA CTA ATA CAC CTA TTA TGA AAA ACA TTT TTA CCA CTG ACA CTA GCT CTA TTC CTA TGA CAC ACC TCC TTT CCA ACA ACA CTA TCT GGA CTC CCC CCA CAA TAA
#14.07
TTT GCC CTA TTT TTC CTA GCA GAA TAT GCT AAC ATT ATA ATA ATA AAT ACC TTA ACA TGT ATC CTC TTT ATA AAC CCA GGA AGC GCC ACG CCA CCA GAT ACA TTC ACA GTT AGC CTC ATA CTA AAA GCA TCT CTA TTA ACA ATT TTA TTC CTA TGG GTT CGG GCC TCC TAC CCA CGA TTC CGA TAT GAC CAA CTA ATA CAC CTA TTA TGA AAA ACA TTT TTA CCA CTG ACA CTA GCT CTA TTC CTA TGA CAT ACC TCC TTT CCA ACA ACA CTA TCT GGA CTC CCC CCA CAA TAA
#11.04
TTT GCC CTA TTT TTC CTA GCA GAA TAT GCT AAC ATT ATA ATA ATA AAC ACC TTA ACA TGT ATC CTC TTT ATA AAC CCA GGA AGC GCC ACG CCA CCA GAT ACA TTC ACA GTT AGC CTA ATA CTA AAA GCA TCT CTA TTA ACA ATT TTA TTC CTA TGG GTT CGG GCC TCC TAT CCA CGA TTC CGA TAT GAC CAA CTA ATA CAC CTA TTA TGA AAA ACA TTT TTA CCA CTG ACA CTA GCT CTA TTC CTA TGA CAC ACC TCC TTT CCA ACA ACA CTA TCT GGA CTC CCC CCA CAA TAA
#11.02
TTT GCC CTA TTC TTC CTA GCA GAA TAT GCT AAC ATT ATA ATA ATA AAC ACC TTA ACA TGT ATC CTC TTT ATA AAC CCA GGA AGC GCC ACG CCA CCA GAT ACA TTC ACA GTT AGC CTA ATA CTA AAA GCA TCT CTA TTA ACA ATT TTA TTC CTA TGG GTT CGG GCC TCC TAT CCA CGA TTC CGA TAT GAC CAA CTA ATA CAC CTA TTA TGA AAA ACA TTT TTA CCA CTG ACA CTA GCT CTA TTC CTA TGA CAC ACC TCC TTT CCA ACA ACA CTA TCT GGA CTC CCC CCA CAA TAA
#9.01
TTT GCC CTA TTT TTC CTA GCA GAA TAC GCT AAC ATT ATA ATA ATA AAT ACC TTA ACG TGT ATC CTC TTT ATA AAC CCA GGA AGC GCC ACA CCA CCA GAC ACA TTC ACA ATT AGC CTC ATA CTA AAA GCA TCC CTA TTA ACA ATT TTA TTC CTA TGG GTT CGG GCC TCC TAT CCA CGA TTC CGA TAT GAT CAA CTA ATA CAC CTA TTA TGA AAA ACA TTT TTA CCA CTG ACA CTA GCC CTA TTC CTA TGA CAC ACC TCC TTT CCA ACA ACA CTA TCT GGA CTC CCA CCA CAA TAA
#8.04
TTT GCC CTA TTT TTC CTA GCA GAA TAC GCT AAC ATT ATA ATA ATA AAT ACC TTA ACA TGT ATC CTC TTT ATA AAC CCA GGA AGC GCC ACA CCA CCA GAC ACA TTC ACA ATT AGC CTC ATA CTA AAA GCA TCT CTA TTA ACA ATC TTA TTC CTA TGA GTT CGG GCC TCC TAT CCA CGA TTC CGA TAT GAT CAA CTA ATA CAC CTA TTA TGA AAA ACA TTT TTA CCG CTG ACA CTA GCC CTA TTC CTA TGA CAC ACC TCC TTT CCA ACA ACA CTA TCT GGA CTC CCC CCA CAA TAA
#G2
TTC GCC CTA TTT TTC CTA GCA GAA TAC GCC AAC ATT ATA ATA ATA AAC ACC CTA ACA TGC GCC CTC TTT ATA AAC CCA GGA AGC ACC ACA CCA CCA GAT TCA TTC ACT ATT AGC CTC ATA CTA AAA ACC TCT CTG CTA ACA GTT GTA TTC TTA TGG GTT CGA GCC TCC TAC CCA CGA TTT CGA TAC GAC CAA CTA ATA CAC CTA CTA TGA AAA ACA TTT TTA CCA CTA ACA TTA GCC ATG TTC CTA TGA CAC GTA TCA TTT CCA ACA ACA TTA TCT GGG CTT CCA CCA CAA TAA
#TafiraBaja_2
TTT GCC CTA TTT TTC CTA GCA GAA TAT GCC AAC ATC ATA ATA ATA AAT ACA CTA ACG TGT ACC CTC TTT ATA AGC CCA GGA AAC ACC ACA CCA CCA GAA TCA TTT ACC ATT AGC CTT ATA CTA AAA ACC TCT TTA CTA ACC ATC CTA TTT TTA TGG GTT CGA GCT TCA TAT CCA CGA TTT CGA TAC GAC CAA CTA ATA CAT CTA CTA TGA AAA ACA TTT TTA CCA CTA ACA TTA GCT ATA TTC CTA TGG CAC GTA TCC TTC CCA ACA ACT CTA TCT GGA TTA CCA CCA CAA TAA
#Calera
TTC GCC CTA TTT TTC CTA GCA GAA TAC GCC AAC ATT ATA ATA ATA AAC ACC CTA ACA TGC GCC CTC TTT ATA AAC CCA GGA AAC ACC ACA CCA CCA GAT TCA TTC ACT ATT AGC CTC ATA CTA AAA ACC TCT CTG CTA ACA GTT GTG TTC TTA TGA GTT CGA GCC TCC TAC CCA CGA TTT CGA TAC GAC CAA CTT ATA CAC CTA CTA TGA AAA ACA TTT TTA CCA CTA ACA TTA GCC ATG TTC CTA TGA CAC GTA TCA TTT CCA ACA ACA TTA TCT GGG CTT CCA CCA CAA TAA
#Valverde
TTC GCC CTA TTT TTC CTA GCA GAA TAC GCC AAC ATT ATA ATA ATA AAC ACT CTA ACA TGC GCC CTC TTT ATA AAC CCA GGA AGC ACC ACA CCA CCA GAT TCA TTC ACT ATT AGC CTA ATA CTA AAA ACC TCT CTG CTA ACA GTT ATG TTC TTA TGA GTT CGA GCC TCC TAC CCA CGA TTT CGA TAC GAC CAA CTA ATA CAC CTA CTA TGA AAA ACA TTT TTA CCA CTA ACA CTA GCC ATG TTC CTA TGA CAC GTA TCA TTT CCA ACA ACA TTA TCT GGG CTT CCA CCA CAA TAA
#Frontera
TTC GCC CTA TTT TTC CTA GCA GAA TAC GCC AAC ATT ATA ATA ATA AAC ACT CTA ACA TGC GCC CTC TTT ATA AAC CCA GGA AGC ACC ACA CCA CCA GAT TCA TTC ACT ATT AGC CTA ATA CTA AAA ACC TCT CTG CTA ACA GTT ATG TTC TTA TGA GTT CGA GCC TCC TAC CCA CGA TTT CGA TAC GAC CAA CTA ATA CAC CTA CTA TGA AAA ACA TTT TTA CCA CTA ACA CTA GCC ATG TTC CTA TGA CAC GTA TCA TTT CCA ACA ACA TTA TCT GGG CTT CCA CCA CAA TAA
#TafiraBaja_1
TTT GCC CTA TTT TTC CTA GCA GAA TAT GCC aac ATC ATA ATA ATA AAT ACA CTA ACG TGT ACC CTC TTT ATA AGC CCA GGG GAC ACC ACA CCA CCA GAA CCA TTT ACC ATT AGC CTT ATA CTA AAG ACC TCT TTA CTA ACC ATC CTA TTT TTA TGG GTT CGA GCT TCA TAC CCA CGA TTT CGA TAC GAC CAA CTA ATA CAT CTA CTA TGA AAA ACA TTT TTA CCA CTA ACA TTA GCT ATA TTC CTA TGG CAC GTA TCC TTC CCA ACA ACT CTA TCT GGA TTA CCA CCA CAA TAA
#JuanGrande
TTT GCC CTG TTT TTC CTA GCA GAA TAT GCC AAC ATC ATA ATA ATA AAT ACC TTA ACG TGT ACC CTC TTT ATA AGC CCA GGA AAC ACC ACA CCA CCA GAA TCA TTC ACC ATT AGC CTT ATA CTA AAA ACC TCT ATA TTA ACT ATC TTA TTT TTA TGG GTT CGA GCT TCA TAT CCA CGA TTT CGA TAC GAC CAG CTA ATA CAC CTA CTA TGA AAA ACA TTT TTA CCA CTA ACA TTA GCT ATG TTC CTA TGA CAT GTA TCC TTC CCA ACA ACC CTA TCT GGA CTA CCA CCA CAA TAA
#Guaza
TTT GCC CTA TTT TTC TTA GCA GAA TAT GCC AAT ATT ATA ATA ATA AAC ACC TTA ACA TGC ACA CTG TTT ATA AGC CCA GGA AGC GCC ACA CCA CCA GAC TAC TTC ACC ATT AAC CTC ATA CTA AAA ACC TCT GTG CTA ACC ATG TTG TTC TTA TGG GTT CGA GCT TCC TAT CCT CGT TTC CGA TAT GAC CAG CTA ATA CAC CTG CTA TGA AAA ACA TTC TTA CCA CTA ACC CTA GCC ATG TTC CTA TGA CAC GTA TCC CTC CCA ACA ACA CTA TCT GGA CTA CCC CCA CAA TAA
#Igueste
TTT GCC CTA TTT TTC CTA GCA GAA TAT GCC AAT ATT ATA ATA ATA AAC ACC TTA ACA TGC ACG CTA TTT ATG AGC CCA GGA AGC GCC ACA CCA CCA GAC TAC TTC ACC ATT AAC CTC ATA CTA AAA ACC TCT ATG CTA ACC ATG CTG TTC TTA TGA GTT CGA GCT TCT TAT CCT CGA TTC CGA TAT GAT CAA CTA ATG CAC CTG CTA TGA AAA ACA TTC TTA CCA CTA ACC CTA GCC ATG TTC CTA TGA CAC GTA TCC TTC CCA ACA ACA CTA TCT GGG CTG CCC CCA CAA TAA

!Domain=trna;
#12.02
TAGGAAATAT GCCCGAATTT T-AAGGGCTA CTTTGATAGA GTACGTCACA GGGGTTAAAA CCCCCTTATT TCCTC--TTA GAAAAACAGG GCTCGAACCT GCACTAAAGA GCTCAAAACC CTTTGTACTT CCATTATACT ACTCTCTAGT AAAGTCAGCT AATTAAGCTT TCGGGCCCAT ACCCCGAAAA TGTTGGTTTA AACCCTTCCT CTACTA
#12.01
TAGGAAATAT GCCCGAATTT T-AAGGGCTA CTTTGATAGA GTACGTCACA GGGGTTAAAA CCCCCTTATT TCCTT--TTA GAAAAACAGG GCTCGAACCT GCACTAAAGA GCTCAAAACC CTTTGTACTT CCATTATACT ACTCTCTAGT AAAGTCAGCT AATTAAGCTT TCGGGCCCAT ACCCCGAAAA TGTTGGTTTA AACCCTTCCT CTACTA
#16.01
TAGGAAATAT GCCCGAATTT T-AAGGGCTA CTTTGATAGA GTACGTCACA GGGGTTAAAA CCCCCTTATT TCCTT--TTA GAAAAACAGG GCTCGAACCT GCACTAAAGA GCTCAAAACC CTTTGTACTT CCATTATACT ACTCTCTAGT AAAGTCAGCT AATTAAGCTT TCGGGCCCAT ACCCCGAAAA TGTTGGTTTA AACCCTTCCT CTACTA
#2.02
TAGGAAATAT GCCCGAATTC T-AAGGGCTA CTTTGATAGA GTACGTCACA GGGGTTAGAA CCCCCTTATT TCCTT--TTA GAAAAACAGG ACTCGAACCT GCACCAAAGA GCTCAAAACC CTTTGTACTC CCCTTATACT ACTCTCTAGT AAAGTCAGCT AATTAAGCTT TCGGGCCCAT ACCCCGAAAA TGTTGGTTTG AACCCTTCCT CTACTA
#2.01
TAGGAAATAT GCCCGAATTC T-AAGGGCTA CTTTGATAGA GTACGTCACA GGGGTTAGAA CCCCCTTATT TCCTT--TTA GAAAAACAGG ACTCGAACCT GCACCAAAGA GCTCAAAACC CTTTGTACTC CCCTTATACT ACTCTCTAGT AAAGTCAGCT AATTAAGCTT TCGGGCCCAT ACCCCGAAAA TGTTGGTTTA AACCCTTCCT CTACTA
#3.01
TAGGAAATAT GCCCGAATTC T-AAGGGCTA CTTTGATAGA GTACGTCACA GGGGTTAGAA CCCCCTTATT TCCTT--TTA GAAAAACAGG ACTCGAACCT GCACCAAAGA GCTCAAAACC CTTTGTACTC CCCTTATACT ACTCTCTAGT AAAGTCAGCT AATTAAGCTT TCGGGCCCAT ACCCCGAAAA TGTTGGTTTG AACCCTTCCT CTACTA
#1.02
CAGGAAATAT GCCCGAATTT TTAAGGGCTA CTTTGATAGA GTACGTCACA GGGGTTAGAA CCCCCTTATT TCCTC--TTA GAAAGACAGG GCTCGAACCT GCACCAAAGA ACTCAAAACT CTTTGTACTT CCATTATACT ACTCTCTAGT AAAGTCAGCT AATTAAGCTT TCGGGCCCAT ACCCCGAAAA TGTTGGTTTG AACCCTTCCT CTACTA
#1.01
CAGGAAATAT GCCCGAATTT TTAAGGGCTA CTTTGATAGA GTACGTCACA GGGGTTAGAA CCCCCTTATT TCCTC--TTA GAAAAACAGG ACTCGAACCT GCACCAAAGA GCTCAAAACC CTTTGTACTT CCATTATACT ACTCTCTAGT AAAGTCAGCT AATTAAGCTT TCGGGCCCAT ACCCCGAAAA TGTTGGTTTG AACCCTTCCT CTACTA
#4.01
TAGGAAATAT GCCCGAATTC T-AAGGGCTA CTTTGATAGA GTACGTCACA GGGGTTAGAA CCCCCTTATT TCCTT--TTA GAAAAACAGG ACTCGAACCT GCACCAAAGA GCTCAAAACC CTTTGTACTC CCACTATACT ACTCTCTAGT AAAGTCAGCT AATTAAGCTT TCGGGCCCAT ACCCCGAAAA TGTTGGTTTG AACCCTTCCT CTACTA
#5.01
TAGGAAATAT GCCCGAATTC T-AAGGGCTA CTTTGATAGA GTACGTCACA GGGGTTAGAA CCCCCTTATT TCCTT--TTA GAAAAACAGG ACTCGAACCT GCACCAAAGA GCTCAAAACC CTTTGTACTC CCATTATACT ACTCTCTAGT AAAGTCAGCT AATTAAGCTT TCGGGCCCAT ACCCCGAAAA TGTTGGTTTG AACCCTTCCT CTACTA
#10.09
CAGGAAATAT GCCCGAATTT T-AAGGGCTA CTTTGATAGA GTACGTTACA GGGGTTAGAA CCCCCTTATT TCCTT--TTA GAAAAACAGG GCTCGAACCT GCACCAAAGA GCTCAAAACC CTTTGTACTT CCATTATACT ACTCTCTAGT AAAGTCAGCT AATTAAGCTT TCGGGCCCAT ACCCCGAAAA TGTTGGTTTA AACCCTTCCT CTACTA
#6.01
TAGGAAATAT GCCCGAATTT T-AAGGGCTA CTTTGATAGA GTACGTTACA GGGGTTAGAA CCCCCTTATT TCCTT--TTA GAAAAACAGG GCTCGAACCT GCACCAAAGA GCCCAAAACC CTTTGTACTT CCGTTATACT ACTCTCTAGT AAAGTCAGCT AATTAAGCTT TCGGGCCCAT ACCCCGAAAA TGTTGGTTTA AACCCTTCCT CTACTA
#6.10
TAGGAAATAT GCCCGAATTT T-AAGGGCTA CTTTGATAGA GTACGTTACA GGGGTTAGAA CCCCCTTATT TCCTT--TTA GAAAAACAGG GCTCGAACCT GCACCAAAGA GCCCAAAACC CTTTGTACTT CCGTTATACT ACTCTCTAGT AAAGTCAGCT AATTAAGCTT TCGGGCCCAT ACCCCGAAAA TGTTGGTTTA AACCCTTCCT CTACTA
#7.09
TAGGAAATAT GCCCGAATTT T-AAGGGCTA CTTTGATAGA GTACGTCACA GGGGTTAGAA CCCCCTTATT TCCTT--TTA GAAAAACAGG GCTCGAACCT GCACCAAAGA GCTCAAAACC CTTTGTACTT CCATTATACT ACTCTCTAGT AAAGTCAGCT AATTAAGCTT TCGGGCCCAT ACCCCGAAAA TGTTGGTTTA AACCCTTCCT CTACTA
#13.06
TAGGAAATAT GCCCGAATTT T-AAGGGCTA CTTTGATAGA GTACGTCACA GGGGTTAAAA CCCCCTTATT TCCTT--TTA GAAAAACAGG GCTCGAACCT GCACTAAAGA GCTCAAAACC CTTTGTACTT CCATTATACT ACTCTCTAGT AAAGTCAGCT AATTAAGCTT TCGGGCCCAT ACCCCGAAAA TGTTGGTTTA AACCCTTCCT CTACTA
#15.06
TAGGAAATAT GCCCGAATTT T-AAGGGCTA CTTTGATAGA GTACGTCACA GGGGTTAAAA CCCCCTTATT TCCTT--TTA GAAAAACAGG GCTCGAACCT GCACTAAAGA GCTCAAAACC CTTTGTACTT CCATTATACT ACTCTCTAGT AAAGTCAGCT AATTAAGCTT TCGGGCCCAT ACCCCGAAAA TGTTGGTTTA AACCCTTCCT CTACTA
#14.07
TAGGAAATAT GCCCGAATTT T-AAGGGCTA CTTTGATAGA GTACGTCACA GGGGTTAAAA CCCCCTTATT TCCTT--TTA GAAAAACAGG GCTCGAACCT GCACTAAAGA GCTCAAAACC CTTTGTACTT CCATTATACT ACTCTCTAGT AAAGTCAGCT AATTAAGCTT TCGGGCCCAT ACCCCGAAAA TGTTGGTTTA AACCCTTCCT CTACTA
#11.04
TAGGAAATAT GCCCGAATTT T-AAGGGCTA CTTTGATAGA GTACGTCACA GGGGTTAAAA CCCCCTTATT TCCTT--TTA GAAAAACAGG ACTCGAACCT GCACTAAAGA GCTCAAAACC CTTTGTACTT CCATTATACT ACTCTCTAGT AAAGTCAGCT AATTAAGCTT TCGGGCCCAT ACCCCGAAAA TGTTGGTTTA AACCCTTCCT CTACTA
#11.02
TAGGAAATAT GCCCGAATTT T-AAGGGCTA CTTTGATAGA GTACGTCACA GGGGTTAAAA CCCCCTTATT TCCTT--TTA GAAAAACAGG ACTCGAACCT GCACTAAAGA GCTCAAAACC CTTTGTACTT CCATTATACT ACTCTCTAGT AAAGTCAGCT AATTAAGCTT TCGGGCCCAT ACCCCGAAAA TGTTGGTTTA AACCCTTCCT CTACTA
#9.01
TAGGAAATAT GCCCGAATTT T-AAGGGCTA CTTTGATAGA GTACGTCACA GGGGTTAGAA CCCCCTTATT TCCTT--TTA GAAAAACAGG GCTCGAACCT GCACCAAAGA GCTCAAAACC CTTTGTACTT CCATTATACT ACTCTCTAGT AAAGTCAGCT AATTAAGCTT TCGGGCCCAT ACCCCGAAAA TGTTGGTTTA AACCCTTCCT CTACTA
#8.04
TAGGAAATAT GCCCGAATTT T-AAGGGCTA CTTTGATAGA GTACGTCACA GGGGTTAGAA CCCCCTTATT TCCTT--TTA GAAAAACAGG GCTCGAACCT GCACCAAAGA GCTCAAAACC CTTTGTACTT CCATTATACT ACTCTCTAGT AAAGTCAGCT AATTAAGCTT TCGGGCCCAT ACCCCGAAAA TGTTGGTTTA AACCCTTCCT CTACTA
#G2
CAGGAAATAT GCCCGAATCC T-AAGGGCTA CTTTGATAGA GTACGTAACA GGGGTTAAAA TCCCCTTATT TCCTATTTTA GAAAAACAGG ACTCGAACCT GCACCAAAGA GCTCAAAACC CTTTGTACTT CCACTATACT ACTCTCTAGT AAAGTCAGCT AATTAAGCTT TCGGGCCCAT ACCCCGAAAA TGTTGGTTCA AATCCTTCCT ATACTA
#TafiraBaja_2
CAGGAAATAT GCCCGAATTT T-AAGGACTA CTTTGATAGA GTACGTAACA GGGGTTAAAA TCCCCTTATT TCCTACCTTA GAAAAACAGG GCTCGAACCT GCACTAAAGA GCTCAAAACC CTTTGTACTT CCACTATACT ATTCTCTAGT AAAGTCAGCT AATTAAGCTT TCGGGCCCAT ACCCCGAAAA TGTTGGTTTA AACCCTTCCT ATACTA
#Calera
CAGGAAATAT GCCCGAATCC T-AAGGGCTA CTTTGATAGA GTACGCAACA GGGGTTAAAA TCCCCTTATT TCCTATTTTA GAAAAACAGG ACTCGAACCT GCACCAAAGA GCTCAAAACC CTTTGTACTT CCACTATACT ACTCTCTAGT AAAGTCAGCT AATTAAGCTT TCGGGCCCAT ACCCCGAAAA TGTTGGTTTA AGTCCTTCCT ATACTA
#Valverde
CAGGAAATAT GCCCGAATCC T-AAGGGCTA CTTTGATAGA GTACGTAACA GGGGTTAAAA TCCCCTTATT TCCTATTTTA GAAAAACAGG GCTCGAACCT GCACCAAAGA GCTCAAAACC CTTTGTACTT CCACTATACT ATTCTCTAGT AAAGTCAGCT AATTAAGCTT TCGGGCCCAT ACCCCGAAAA TGTTGGTTTA AATCCTTCCT ATACTA
#Frontera
CAGGAAATAT GCCCGAATCC T-AAGGGCTA CTTTGATAGA GTACGTAACA GGGGTTAAAA TCCCCTTATT TCCTATTTTA GAAAAACAGG GCTCGAACCT GCACCAAAGA GCTCAAAACC CTTTGTACTT CCACTATACT ATTCTCTAGT AAAGTCAGCT AATTAAGCTT TCGGGCCCAT ACCCCGAAAA TGTTGGTTTA AATCCTTCCT ATACTA
#TafiraBaja_1
CAGGAAATAT GCCCGAGTTT T-AAGGACTA CTTTGATAGA GTACGTAACA GGGGTTAAAA TCCCCTTATT TCCTACCTTA GAAAAACAGG GCTCGAACCT GCACTAAAGA GCTCAAAACC CTTTGTACTT CCACTATACT ATTCTCTAGT AAAGTCAGCT AATTAAGCTT TCGGGCCCAT ACCCCGAAAA TGTTGGTTTA AACCCTTCCT ATACTA
#JuanGrande
CAGGAAATAT GCCCGAATTT T-AAGGGCTA CTTTGATAGA GTACGTAACA GGGGTTAAAG TCCCCTTATT TCCTACCTTA GAAAAACAGG GCTCGAACCT GCACTAAAGA GCTCAAAACC CTCTGTACTT CCACTATACT ATTCTCTAGT AAAGTCAGCT AATTAAGCTT TCGGGCCCAT ACCCCGAAAA TGTTGGTTTA AACCCTTCCT ATACTA
#Guaza
TAGGAAATAT GCCCGAATCT C-AAGGACTA CTTTGATAGA GTACGTAACA GGGGTTAAAA TCCCCTTATT TCCTGCTTTA GAAAAACAGG CCTCGAACCT GCACCAAAGA GCTCAAAACC CTTTGTACTT CCACTATACT ATTTTCTAGT AAAGTCAGCT AATTAAGCTT TCGGGCCCAT ACCCCGAAAA TGTTGGTTTA AACCCTTCCT ATACTA
#Igueste
CAGGAAATAT GCCCGAATCT A-AAGGGCTA CTTTGATAGA GTGCGTAACA GGGGTTAAAA TCCCCTTATT TCCTTCTTTA GAAAAACAGG CCTCGAACCT GCACCAAAGA GCTCAAAACC CTTTGTACTT CCACTATACT ATTTTCTAGT AAAGTCAGCT AATTAAGCTT TCGGGCCCAT ACCCCGAAAA TGTTGGTTTA AATCCTTCCT ATACTA

!Domain=nd2 property=Coding CodonStart=1;
#12.02
ATG AAC CCA ATC ATA ATA TTT ATC ATT ATT TCA AGC CTG GCC CTA GGC ACA GTC ATC ACA ATA TCA AGC TAC CAT TGA ATT ATC GCA TGA ATT GGC CTA GAG ATA AAC ACC CTA GCA ATC ATT CCA ATC ATT GCA AAA CAT CAC CAC CCA CGT GCA ACT
#12.01
ATG AAC CCA ATC ATA ATA TTC ATC ATC ATT TCA AGC TTG GCC CTG GGC ACA GTC ATC ACA ATA TCA AGC TAC CAT TGA ATT ATC GCA TGA ATT GGC CTA GAG ATA AAC ACC CTA GCA ATC ATT CCA ATC ATT GCA AAA CAT CAC CAC CCA CGT GCA ACT
#16.01
ATG AAC CCA ATC ATA ATA TTC ATC ATC ATT TCA AGC CTG GCC TTA GGC ACA GTC ATC ACA ATA TCA AGC TAC CAT TGA ATT ATC GCA TGG GTT GGC CTA GAG ATA AAC ACC CTA GCA ATC ATC CCA ATC ATT GCA AAA CAT CAC CAC CCA CGT GCA ACT
#2.02
ATG AAC CCA ATC ATA ATA TCC ACC ATC ATT TCA AGC CTG GCC CTA GGC ACA ATC ATC ACA ATA TCA GGC TAC CAT TGA ATC ATA GCA TGG GTT GGC CTA AAG ATA AAC ACC CTA GCA GTC ATC CCA ATT ATT GCA AAA CGC CAC CAC CCA CGT GCA ACT
#2.01
ATG AAC CCA ATC ATA ATA TCC ACC ATC ATT TCA AGC CTG GCC CTA GGC ACA ATC ATC ACA ATA TCA AGC TAC CAT TGA ATT ATA GCA TGA ATT GGC CTA GAG ATA AAC ACC CTA GCA GTC ATC CCA ATT ATT GCA AAG CGC CAC CAC CCA CGT GCA ACT
#3.01
ATG AAC CCA ATC ATA ATA TCC ACC ATC ATT TCA AGC CTG GCC CTA GGC ACA ATC ATC ACA ATA TCA AGC TAC CAT TGA ATC ATA GCA TGG GTT GGC CTA GAG ATA AAC ACC CTA GCA GTC ATC CCA ATT ATT GCA AAA CGC CAC CAC CCA CGT GCA ACT
#1.02
ATG AAC CCA ATC ATA ATA TCC ACC ATC ATT TCA AGC CTG GCC CTA GGC ACG ATC ATC ACA ATA TCA AGC TAC CAC TGA ATC ATC GCA TGA GTT GGC CTA GAA ATA AAC ACC CTG GCA ATT ATC CCA ATC ATT GCA AAA CGC CAC CAC CCA CGT GCA ACT
#1.01
ATG AAC CCA ATC ATA ATA TCC ACC ATC ATT TCA AGC CTG GCC CTA GGC ACG ATC ATC ACA ATA TCA AGC TAC CAC TGA ATC ATC GCA TGA GTT GGC CTA GAA ATA AAC ACC CTG GCA ATC ATC CCA ATT ATT GCA AAA CGC CAC CAC CCG CGT GCA ACT
#4.01
ATG AAC CCA ATC ATA ATA TCC ACC ATC ATT TCA AGC CTA GCC CTA GGC ACA ATC ATC ACA ATA TCA AGC TAC CAT TGA ATC ATA GCA TGA GTT GGC CTA GAG ATA AAC ACC CTA GCA GTC ATC CCA ATT ATT GCA AAG CGC CAC CAC CCA CGT GCA ACT
#5.01
ATG AAC CCA ATC ATA ATA TCC ACC ATC ATT TCA AGC CTG GCC CTA GGC ACA ATC ATC ACA ATA TCA AGC TAC CAC TGA ATC ATA GCA TGA GTT GGC CTA GAG ATA AAC ACC CTA GCA GTC ATC CCA ATT ATT GCA AAG CGC CAC CAC CCA CGT GCA ACT
#10.09
ATG AGC CCA ATC ATA ATA TTC ATC ATC ATT TCA AGC CTG GCC CTA GGC ACA ATC ATC ACA ATA TCA AGC TGC CAC TGA ATT ATC GCA TGA ATT GGC CTA GAG ATA AAC ACC CTA GCA ATC ATT CCA ATC ATT GCA AAA CGC CAC CAC CCA CGT GCA ACT
#6.01
ATG AAC CCA ATC ATA ATA TCA ATC ATC ATT TCA AGC CTG GCT CTA GGC ACA ATC ATC ACA ATA TCA AGC TAC CAT TGA GTT ATC GCA TGA GTT GGC CTA GAG ATA AAT ACC CTG GCA ATC ATT CCA ATC ATT GCA AAA CAC CAC CAC CCA CGT GCA ACT
#6.10
ATG AAC CCA ATC ATA ATA TCA ATC ATC ATT TCA AGC CTG GCT CTA GGC ACA ATC ATC ACA ATA TCA AGC TAC CAT TGA GTT ATC GCA TGA GTT GGC CTA GAG ATA AAC ACC CTG GCA ATC ATT CCA ATC ATT GCA AAA CAC CAC CAC CCA CGT GCA ACT
#7.09
ATG AAC CCA ATC ATA ATA TCC ATC ATC ATT TCA AGC CTA GCC TTA GGC ACA ATC ATC ACA ATA TCA AGC TAC CAT TGA ATT ATC GCA TGA ATT GGC CTA GAG ATA AAC ACC CTA GCA ATC ATT CCA ATC ATT GCA AAA CGC CAC CAC CCA CGT GCA ACT
#13.06
ATG AAC CCA ATC ATA ATA TTC ATC ATC ATT TCA AGC CTG GCC CTA GGC ACA GTC ATC ACA ATA TCA AGC TAC CAT TGA ATT ATC GCA TGA ATT GGC CTA GAG ATA AAC ACC CTA GCA ATC ATT CCA ATC ATT GCA AAA CAT CAC CAC CCA CGT GCA ACT
#15.06
ATG AAC CCA ATC ATA ATA TTC ATC ATC ATT TCA AGC CTG GCC CTA GGC ACA GTC ATC ACA ATA TCA AGC TAC CAT TGA ATT ATC GCA TGA ATT GGC CTA GAG ATA AAC ACC CTA GCA ATT ATT CCA ATC ATT GCA AAA CAT CAC CAC CCA CGT GCA ACT
#14.07
ATG AAC CCA ATC ATA ATA TTC ATC ATC ATT TCA AGC CTG GCC CTA GGC ACA GTC ATC ACA ATA TCA AGC TAC CAT TGA GTT ATC GCA TGA ATT GGC CTA GAG ATA AAC ACC CTA GCA ATC ATT CCA ATC ATT GCA AAA CAT CAC CAC CCA CGT GCA ACT
#11.04
ATG AAC CCA ATC ATA ATA TTC ATC ATC ATT TCA AGC CTG GCC CTA GGC ACA GTC ATC ACA ATA TCA AGC TAC CAT TGA ATT ATC GCA TGA ATT GGC CTA GAG ATA AAC ACC CTA GCA ATC ATT CCA ATC ATT GCA AAA CAT CAC CAC CCA CGT GCA ACT
#11.02
ATG AAC CCA ATC ATA ATA TTC ATC ATC ATT TCA AGC CTG GCC CTA GGC ACA GTC ATC ACA ATA TCA AGC TAC CAT TGA ATT ATC GCA TGA ATT GGC CTA GAG ATA AAC ACC CTA GCA ATC ATT CCA ATC ATT GCA AAA CAT CAC CAC CCA CGT GCA ACT
#9.01
ATG AAC CCA ATC ATA ATA TCC ATC ATC ATT TCA AGC CTA GCC CTA GGC ACA ATC ATC ACA ATA TCA AGC TAT CAT TGA ATT ATC GCA TGA GTT GGC CTA GAG ATA AAC ACC CTA GCA ATC ATT CCA ATC ATT GCA AAA CGC CAC CAC CCC CGT GCA ACT
#8.04
ATG AAC CCA ATC ATA ATA TCC ATC ATC ATT TCA AGC CTA GCC CTA GGC ACA ATC ATT ACA ATA TCA AGC TAT CAT TGA ATT ATC GCA TGA ATT GGC CTA GAG ATA AAC ACC CTA GCA ATC ATT CCA ATT ATT GCA AAA CGC CAC CAC CCC CGT GCA ACT
#G2
ATG AAT CCA ATC ATA ATA ACA ATT ATT ATA TCA AGC CTG GCC TTG GGC ACA ATC ATT ACA ATA TCA AGC CAT CAC TGA ATT CTG GCA TGG ATC GGA CTA GAA GTT AAC ACC CTA GCA ATT ATC CCC ATC ATT GCA AAA CAA CAT CAC CCT CGT GCA ACC
#TafiraBaja_2
ATG AAC CCA ATC ATA ATA ACC ATT ATC ATC TCA AGC CTC GCC CTG GGC ACG ATC ATT ACA ATA TCA AGC CAC CAC TGA ATC CTG GCA TGA ATT GGA CTA GAA GTA AAT ACC CTG GCA ATT ATT CCC ATC ATT GCA AAA CAA CAC CAC CCC CGT GCA ACT
#Calera
ATG AAT CCA ATC ATA ATA ACC ATT ATT ATA TCA AGC CTA GCC TTG GGC ACA ATC ATT ACA ATA TCA AGC CAT CAC TGA GTT CTG GCA TGG ATC GGA CTA GAA GTT AAC ACC CTA GCA ATT ATC CCT ATC ATT GCA AAA CAA CAT CAC CCT CGT GCA ACC
#Valverde
ATG AAT CCA ATC ATA ATA ACC ATT ATT ATA TCA AGC CTG GCC TTA GGC ACA GTC ATT ACA ATA TCA AGC CAT CAC TGA GTT CTA GCA TGA ATC GGG CTA GAA ATT AAC ACC CTA GCA ATC ATC CCC ATC ATT GCA AAA CAA CAT CAC CCT CGT GCA ACA
#Frontera
ATG AAT CCA ATC ATA ATA ACC ATT ATT ATA TCA AGC CTG GCC TTA GGC ACA GTC ATT ACA ATA TCA AGC CAT CAC TGA GTT CTA GCA TGA ATC GGG CTA GAA ATT AAC ACC CTA GCA ATC ATC CCC ATC ATT GCA AAA CAA CAT CAC CCT CGT GCA ACA
#TafiraBaja_1
ATG AAC CCA ATC ATA ATA ACC ATT ATC ATC TCA AGC CTC GCC CTG GGC ACG ATC ATT ACA ATA TCA AGC CAC CAC TGA ATC CTG GCA TGA ATT GGA CTA GAA GTA AAT ACC CTG GCA ATT ATT CCC ATC ATT GCA AAA CAA CAC CAC CCC CGT GCA ACT
#JuanGrande
ATG AAC CCA ATT ATA ATA ACC ATT ATC ATC TCA AGC CTA GCC CTA GGC ACA ATC ATT ACT ATA TCA AGC CAC CAC TGA ATC CTG GCA TGA ATT GGA CTA GAA GTA AAT ACC CTG GCA ATT ATT CCA ATC ATT GCA AAA CAA CAC CAC CCT CGT GCA ACT
#Guaza
ATG AAT CCA ATC ATA ACA ACC ATT ATT ATT TCA AGC CTA GCC ATG GGC ACA ATC ATT ACA ATA TCA AGC CAC CAC TGA GTT CTG GCA TGA ATT GGG CTA GAA GTA AAT ACC TTA GCA ATT ATC CCA ATC ATT GCA AAA CAA CAC CAC CCC CGT GCT ACC
#Igueste
ATG AAT CCA ATC ATA ACA ACC ATT ATT ATT TCA AGC CTA GCC ATG GGC ACA GTC ATT ACA GTA TCA AGC CAC CAC TGA ATT CTG GCA TGA ATT GGG CTA GAA GTA AAT ACC TTA GCA ATT ATC CCC ATC ATT GCA AAA CAA CAC CAC CCC CGT GCT ACC

!Domain=cytb property=Coding CodonStart=3;
#12.02
CC GCC TGA TGA AAC TTT GGA TCA CTC CTA GGA ATA TGC TTA ATT GCA CAA ATC CTC ACA GGA CTG TTC CTG GCC ATG CAT TAC ACA GCA GAC ATC TCA TCC GCA TTC TCA TCC GTA GCA CAC ATC TGC CGA GAT GTG CAG TAT GGA TGA TTA ATA CGA AAC ATC CAC GCT AAT GGA GCA TCA ATA TTC TTC ATC TGC ATT TAC CTT CAC ATT GGA CGA GGC CTT TAT TAC GGC TCG TAC CTT TAC AAA GAA ACT TGA AAC ATC GGA GTA GTA CTT CTA CTA TTA GTC ATA GCC ACA GCT TTC GTT GGC TAC GTA CTA CCA TGG GGA CAA ATA TCA TTT TGA GGC GCA ACA GTA ATC ACT AAC CTC CTA TCA GCC ATT CCT TAT ATC GGA ACC ACA CTA GTA GAA TGG ATC TGG GGC GGG TTT TCC GTA GAC AAC GCA ACT CTA ACT CGA TTC TTC ACC TTT CAC TTC CTC TTA CCA TTC ATC ATC ATT GGT GCC TCA A
TC ATT CAC TTA CTA TTC CTG CAC GAA ACA GGC TCA AAC AAC CCA ACA GGA ATC AGC TCC GGC ACA GAC AAA ATT CCA TTC CAC CCA TAC TAC ACG
#12.01
CC GCC TGA TGA AAC TTT GGA TCA CTC CTG GGA ATA TGC TTA ATT GCA CAA ATC CTT ACA GGG CTG TTC CTG GCC ATG CAT TAC ACA GCA GAC ATC TCA TCC GCA TTC TCA TCC GTA GCA CAC ATC TGC CGA GAT GTA CAG TAT GGA TGA TTA ATC CGA AAC ATC CAC GCT AAT GGA GCA TCA ATA TTC TTC ATC TGC ATT TAC CTT CAC ATT GGA CGA GGC CTT TAT TAC GGC TCG TAC CTT TAC AAA GAA ACT TGA AAC ATC GGA GTA GTA CTT CTA CTA TTA GTC ATA GCT ACA GCT TTC GTT GGC TAC GTA CTA CCA TGG GGA CAA ATA TCA TTT TGA GGC GCA ACA GTA ATC ACT AAC CTC CTA TCA GCC ATT CCT TAT ATC GGA ACC ACA CTA GTC GAA TGG ATC TGG GGC GGG TTT TCC GTA GAC AAT GCA ACC CTA ACT CGA TTC TTC ACC TTT CAC TTC CTC TTA CCA TTC ATC ATC ATT GGT GCC TCA A
TC ATT CAC CTA CTA TTC CTG CAC GAA ACA GGC TCA AAC AAC CCA ACA GGA ATC AGC TCC GGC ACA GAC AAA ATT CCA TTC CAC CCA TAC TAC ACG
#16.01
CC gCC TGa tgA AAC TTT GGA TCA CtC CtA GGA ATa TGC tTA aTT GtA cAA ATC CTC ACA GGG CTG TTC CTG GcT ATG CAT TAC ACA GCA gAC ATC TCA TCC GCA TTC TCA TCC GTA GCA CAC ATC TGC CGA GAT GTA CAG TAT GGA TGA TTA ATC CGA AAC ATC CAC GCT AAT GGA GCA TCA ATA TTC TTC ATC TGC ATT TAC CTT CAC ATT GGA CGA GGC CTT TAT TAC GGC TCG TAC CTT TAC AAA GAA ACT TGA AAC ATC GGA GTA GTA CTT CTA CTA TTA GTC ATA GCT ACA GCT TTC GTT GGC TAC GTA CTG CCA TGA GGA CAA ATA TCA TTT TGA GGT GCA ACA GTG ATC ACT AAC CTC CTA TCA GCC ATT CCT TAT ATC GGA ACT ACA CTA GTA GAG TGG ATC TGG GGC GGG TTT TCC GTA GAC AAT GCA ACC CTA ACT CGA TTC TTC ACC TTT CAC TTC CTC TTA CCA TTC ATC ATC ATT GGT GCC TCA A
TC ATT CAC CTA TTA TTC CTG CAC GAA ACA GGC TCA AAC AAC CCA ACA GGA ATC AGC TCC GGC ACA GAC AAA ATT CCA TTC CAC CCA TAC TAC ACA
#2.02
CC GCC TGA TGA AAC ttt ggA tCa CTc CTa GGA ACA TGC TTA ATT GTA CAA ATC CTC ACA GGA CTG TTC CTG GCT ATG CAT TAC ACA GCA GAC ATC TCA TCC GCA TTC TCA TCT GTA GCA CAC ATC TGC CGA GAT GTC CAG TAT GGG TGA TTA ATC CGA AAC ATC CAC GCC AAT GGG GCA TCA ATA TTC TTT ATC TGC ATT TAC CTT CAC ATT GGA CGA GGC CTT TAC TAT GGC TCA TAC CTT TAC AAA GAA ACT TGA AAC ATC GGG GTA GTA CTC CTA CTA TTA GTC ATA GCC ACA GCT TTC GTT GGC TAC GTG CTA CCA TGA GGA CAA ATA TCA TTT TGA GGC GCA ACA GTA ATC ACT AAC CTC CTA TCA GCC ATT CCT TAT ATT GGA ACC ACA CTA GTT GAA TGG ATC TGA GGC GGG TTT TCC GTA GAC AAC GCA ACC TTA ACT CGA TTC TTC ACC TTT CAC TTT CTT TTA CCC TTC ATC ATC ATT GGT GCC TCA A
TC ATT CAC CTA TTA TTC CTG CAC GAG ACA GGC TCA AAC AAC CCA ACA GGA GTT AAC TCC AAC ACA GAT AAA ATT CCA TTC CAC CCA TAC TAC ACA
#2.01
CC GCC TGA TGA AAC TTT GgA TCA CTC CTA GgA ACA TGC TTA ATT GTA CAA ATC CTC ACA GGA CTG TTC CTG GCT ATG CAT TAC ACA GCA GAC ATC TCA TCC GCA TTC TCA TCT GTA GCA CAC ATC TGC CGA GAT GTC CAG TAT GGG TGA TTA ATC CGA AAC ATC CAC GCC AAT GGG GCA TCA ATA TTC TTT ATC TGC ATT TAC CTT CAC ATT GGA CGA GGC CTT TAC TAT GGC TCA TAC CTT TAC AAA GAA ACT TGA AAC ATC GGA GTA GTA CTT CTA CTA TTA GTC ATA GCC ACA GCT TTC GTT GGC TAC GTG CTA CCA TGA GGA CAA ATA TCA TTT TGA GGC GCA ACA GTA ATC ACT AAC CTC CTA TCA GCC ATT CCT TAT ATT GGA ACC ACA CTA GTT GAA TGG ATC TGA GGC GGG TTT TCC GTA GAC AAC GCA ACC TTA ACT CGA TTC TTC ACC TTT CAC TTT CTT TTA CCC TTC ATC ATC ATT GGT ACC TCA A
TC ATT CAC CTA TTA TTC CTG CAC GAG ACA GGC TCA AAC AAC CCA ACA GGA GTT AAC TCC AAC ACA GAT AAA ATT CCA TTC CAC CCA TAC TAC ACA
#3.01
CC GCC TGA TGA AAC TTT GGA TCA CTC CTA GGA ACA TGC TTA ATT GTA CAA ATC CTC ACA GGA CTG TTC CTG GCT ATG CAT TAC ACA GCA GAC ATC TCA TCC GCA TTC TCA TCT GTA GCA CAC ATC TGC CGA GAT GTC CAG TAT GGG TGA TTA ATC CGA AAC ATC CAC GCC AAT GGG GCA TCA ATA TTC TTT ATC TGC ATT TAC CTT CAC ATT GGA CGA GGC CTT TAC TAT GGC TCA TAC CTT TAC AAA GAA ACT TGA AAC ATC GGG GTA GTA CTT CTA CTA TTA GTC ATA GCC ACA GCT TTC GTT GGC TAC GTG CTA CCA TGA GGA CAA ATA TCA TTT TGA GGC GCA ACA GTA ATC ACT AAC CTC CTA TCA GCC ATT CCT TAT ATT GGA ACC ACA CTA GTT GAA TGG ATC TGA GGC GGG TTT TCC GTA GAC AAC GCA ACC TTA ACT CGA TTC TTC ACC TTT CAC TTT CTT TTA CCC TTC ATC ATC ATT GGT GCC TCA A
TC ATT CAC CTA TTA TTC CTG CAC GAG ACA GGC TCA AAC AAC CCA ACA GGA GTT AAC TCC AAC ACA GAT AAA ATT CCA TTC CAC CCA TAC TAC ACA
#1.02
CC GCC TGA tGA AAC TTC GGA TCA CTC CTG GGA ATA TGC TTA GTC GTA CAA ATC CTC ACA GGG CTG TTC CTG GCT ATG CAT TAC ACA GCA GAC ATT TCA TCC GCA TTC TCA TCT GTA GCA CAC ATC TGC CGA GAT GTC CAG TAT GGA TGA CTA ATC CGA AAC ATC CAC GCC AAT GGG GCA TCA ATA TTC TTC ATC TGC ATT TAC CTT CAC ATT GGA CGA GGC CTT TAC TAT GGC TCG TAC CTT TAC AAA GAA ACT TGA AAC GTC GGA GTT ATA CTC CTA CTA CTA GTT ATA GCC ACA GCT TTC GTT GGC TAT GTT CTA CCA TGG GGA CAA ATG TCA TTT TGA GGC GCA ACA GTA ATC ACT AAC CTC CTA TCA GCC ATT CCT TAT ATT GGA ACT ACA CTA GTC GAA TGG ATC TGG GGC GGG TTT TCC GTA GAC AAC GCA ACC CTA ACT CGA TTC TTC ACC TTT CAC TTC CTT TTA CCC TTC GTC ATT ACT GGT GCC TCA A
TC ATT CAT CTA TTA TTC CTG CAC GAG ACA GGC TCA AAC AAC CCA ACA GGG ATC AAC TCC AGC ACA GAC AAA ATC CCA TTT CAC CCA TAC TAC ACG
#1.01
CC GCC TGA tGA AAC TTC GGA TCA CTC CTG GGA ATA TGC TTA GTC GTA CAA ATC CTC ACA GGG CTG TTC CTG GCT ATG CAT TAC ACA GCA GAC ATT TCA TCC GCA TTC TCA TCT GTA GCA CAC ATC TGC CGA GAT GTC CAG TAT GGA TGA CTA ATC CGA AAC ATC CAC GCC AAT GGG GCA TCA ATA TTC TTC ATC TGC ATT TAC CTT CAC ATT GGA CGA GGC CTT TAC TAT GGC TCG TAC CTT TAC AAA GAA ACT TGA AAC GTC GGA GTT ATA CTC CTA CTA CTA GTC ATA GCC ACA GCT TTC GTT GGC TAT GTT CTA CCA TGG GGA CAA ATA TCA TTT TGA GGC GCA ACA GTA ATC ACT AAC CTC CTA TCA GCC ATT CCT TAT ATT GGA ACT ACA CTA GTC GAA TGG ATC TGG GGC GGG TTT TCC GTA GAC AAC GCA ACC CTA ACT CGA TTC TTC ACC TTT CAC TTC CTT TTA CCC TTC GTC ATC ATT GGT GCC TCA A
TC ATT CAT CTA TTA TTC CTG CAC GAG ACA GGC TCA AAC AAC CCA ACA GGG ATC AGC TCC AAT ACA GAC AAA ATC CCA TTT CAC CCA TAC TAC ACG
#4.01
CC GCC TGA tgA AAC TTT GGA TCA CTC CTA GGA ACA TGC TTA ATT GTa CAA ATC CTC aCA GGA CTG TTC CTG GCT ATG CAT TAC ACA GcA GAT ATC TCa TCC GCA TTC TCA TCT GTA gCA CAC CTC TGC CGA GAT GTC CAA TAT GGA TGA TTA ATC CGA AAC ATC CAC GCC AAC GGG GCA TCA ATA TTC TTT ATC TGC ATT TAC CTT CAC ATT GGA CGA GGC CTT TAC TAC GGC TCA TAC CTT TAC AAA GAA ACC TGA AAC ATC GGA GTA GTA CTT CTA CTA TTA GTC ATA GCC ACA GCT TTC GTT GGC TAC GTA CTA CCA TGA GGA CAA ATA TCA TTT TGA GGC GCA ACA GTA ATC ACT AAC CTC CTA TCA GCC ATT CCT TAT ATT GGA ACC ACA CTA GTT GAA TGG ATC TGA GGC GGG TTT TCC GTA GAC AAC GCA ACC TTA ACT CGA TTC TTC ACC TTT CAC TTT CTT TTA CCC TTC ATC ATC ATT GGT GCA TCA A
TC ATT CAC CTA TTA TTC CTG CAC GAG ACA GGC TCA AAC AAC CCA ACA GGA GTT AGC TCC AAC ACA GAT AAA ATC CCA TTC CAT CCA TAC TAC ACA
#5.01
CC GCC TGA TGA AAC TTT GGA TCA CTC CTA GGA ACA TGC TTA ATT GTA CAA ATC CTC ACA GGA CTG TTC CTG GCT ATG CAT TAC ACA GCA GAT ATC TCA TCC GCA TTC TCA TCT GTA GCA CAC ATC TGC CGA GAT GTC CAA TAT GGA TGA TTA ATC CGA AAC ATC CAC GCC AAT GGG GCA TCA ATA TTC TTT ATC TGC ATT TAC CTT CAC ATT GGA CGA GGC CTT TAC TAC GGC TCA TAC CTT TAC AAA GAA ACC TGA AAC ATC GGA GTA GTA CTT CTA CTA TTA GTC ATA GCC ACA GCT TTC GTT GGC TAC GTA CTA CCA TGA GGA CAA ATA TCA TTT TGA GGC GCA ACA GTA ATC ACT AAC CTC CTA TCA GCC ATT CCT TAT ATT GGA ACC ACA CTA GTT GAA TGG ATC TGA GGC GGG TTT TCC GTA GAC AAC GCA ACC TTA ACT CGA TTC TTC ACC TTT CAC TTT CTT TTA CCC TTC ATC ATC ATT GGT GCA TCA A
TC ATT CAC CTA TTA TTC CTA CAC GAG ACA GGC TCA AAC AAC CCA ACA GGA GTT AGC TCC AAC ACA GAT AAA ATT CCA TTC CAT CCA TAC TAC ACA
#10.09
CC GCC TGA TGA AAC TTT GGT TCa CTC CTA gGA ATA TGC TTA ATT GTA CAA ATC CTC aCa GGG CTG TTC CTG GCT ATA CAC TAC ACA GCA GAC ATC TCA TCC GCA TTC TCA TCT GTA GCA CAC ATC TGC CGA GAT GTT CAG TAT GGG TGA CTA ATC CGA AAC ATC CAC GCC AAT GGG GCA TCA ATA TTC TTC ATC TGC ATT TAT CTT CAC ATT GGA CGA GGC CTT TAC TAC GGC TCG TAC CTT TAC AAA GAA ACT TGA AAC ATT GGA GTA GTG CTA CTA CTA TTA GTC ATG GCC ACA GCT TTC GTT GGT TAC GTA CTA CCA TGA GGA CAA ATA TCA TTT TGA GGC GCA ACA GTA ATC ACT AAC CTC CTA TCA GCC ATT CCT TAT ATT GGA ACT ACA CTA GTC GAA TGG ATC TGG GGC GGG TTT TCC GTA GAC AAT GCA ACC CTA ACT CGA TTC TTC ACC TTT CAC TTC CTC TTA CCC TTC ATC ATC ATT GGT GCC TCA A
TC ATT CAC CTA TTA TTC CTG CAC GAA ACA GGC TCA AAC AAC CCA ACA GGA ATC AGC TCC AGC ACA GAC AAA ATC CCA TTC CAC CCA TAC TAC ACA
#6.01
CC GCC TGA TGA AAC TTT GGG TCA CTC CTA GGA ATA TGC TTA ATT GTA CAA ATC CTC ACA GGA CTG TTC CTG GCT ATG CAC TAC ACA GCA GAC ATC TCA TCC GCA TTT TCA TCT GTA GCA CAC ATC TGT CGA GAT GTT CAA TAT GGA TGA CTA ATC CGA AAC ATC CAC GCC AAT GGG GCA TCA ATA TTC TTC ATC TGC ATC TAC CTT CAC ATT GGA CGA GGC CTT TAC TAT GGC TCA TAC CTT TAC AAA GAA ACT TGA AAC ATC GGA GTA GTA CTC TTA CTA TTA GTT ATA GCC ACA GCC TTC GTT GGC TAC GTA CTA CCA TGA GGA CAA ATA TCA TTT TGA GGT GCA ACA GTA ATC ACT AAT CTC CTA TCA GCC ATT CCT TAT ATT GGG ACA ATA CTA GTC GAA TGA ATC TGG GGC GGG TTT TCC GTA GAC AAC GCA ACC CTA ACT CGA TTC TTC ACC TTT CAC TTC CTC TTA CCC TTC ATA ATC ATT GGT GCC TCA A
TC ATT CAC CTA TTA TTC CTG CAC GAG ACA GGC TCG AAC AAC CCA ACA GGA ATC AAC TCC AAC ACA GAC AAA ATT CCA TTC CAC CCA TAC TAC ACA
#6.10
CC GCC TGA TGA AAC TTT GGG TCA CTC CTA GGA ATA TGC TTA ATT GTA CAA ATC CTC ACA GGA CTG TTC CTG GCT ATG CAC TAC ACA GCA GAC ATC TCA TCC GCA TTT TCA TCT GTA GCA CAC ATC TGC CGA GAT GTT CAA TAT GGA TGA CTA ATC CGA AAC ATC CAC GCC AAT GGG GCA TCA ATA TTC TTC ATC TGC ATC TAC CTT CAC ATT GGA CGA GGC CTT TAC TAT GGC TCA TAC CTT TAC AAA GAA ACT TGA AAC ATC GGA GTA GTA CTC TTA CTA TTA GTT ATA GCC ACA GCC TTC GTT GGC TAC GTA CTA CCA TGA GGA CAA ATA TCA TTT TGA GGT GCA ACA GTA ATC ACT AAT CTC CTA TCA GCC ATT CCT TAT ATT GGG ACA ATA CTA GTC GAA TGA ATC TGG GGC GGG TTT TCC GTA GAC AAC GCA ACC CTA ACT CGA TTC TTC ACC TTT CAC TTC CTC TTA CCC TTC ATA ATC ATT GGT GCC TCA A
TC ATT CAC CTA TTA TTC CTG CAC GAG ACA GGC TCG AAC AAC CCA ACA GGA ATC AAC TCC AAC ACA GAC AAA ATT CCA TTC CAC CCA TAC TAC ACA
#7.09
CC GCC TGA TGA AAC TTT GGG TCA CTC CTA GGA ATA TGC TTA ATT GTA CAA ATC CTC ACA GGA CTG TTC CTG GCT ATG CAC TAC ACA GCA GAC ATC TCA TCC GCA TTC TCA TCT GTA GCA CAT ATC TGC CGA GAT GTC CAG TAT GGG TGA CTA ATC CGA AAC ATC CAC GCC AAC GGG GCA TCA ATA TTC TTC ATC TGT ATT TAT CTT CAC ATT GGA CGA GGC CTT TAC TAC GGC TCG TAC CTT TAC AAA GAA ACT TGA AAT GTC GGA GTA GTA CTC CTA CTA TTA GTC ATA GCT ACA GCT TTC GTT GGC TAC GTA CTA CCA TGA GGA CAA ATA TCA TTT TGA GGC GCA ACA GTA ATC ACT AAC CTC CTA TCA GCC ATT CCT TAT ATT GGA ACT ACA CTA GTC GAA TGG ATC TGG GGC GGG TTT TCC GTA GAC AAC GCA ACC CTA ACC CGA TTC TTC ACC TTT CAC TTC CTC TTA CCC TTC ATC ATT ATT GGT GCC TCA A
TC ATT CAC CTA TTA TTC CTG CAT GAG ACA GGC TCA AAC AAC CCA ACA GGA ATC AGC TCC AGC ACA GAC AAA ATT CCA TTC CAC CCA TAC TAC ACA
#13.06
CC GCC TGA TGA AAC TTT GGA TCA CTC CTA GGA ATA TGC TTA ATT GCA CAA ATC CTC ACA GGG CTG TTC CTG GCC ATG CAT TAC ACA GCA GAC ATC TCA TCC GCA TTC TCA TCC GTA GCA CAC ATC TGC CGA GAT GTA CAG TAT GGA TGA TTA ATC CGA AAC ATC CAC GCT AAT GGA GCA TCA ATA TTC TTC ATC TGC ATT TAC CTT CAC ATT GGA CGA GGC CTT TAT TAC GGC TCG TAC CTT TAC AAA GAA ACT TGA AAC ATC GGA GTA GTA CTT CTA CTA TTA GTC ATA GCT ACA GCT TTC GTT GGC TAC GTA CTA CCA TGG GGA CAA ATA TCA TTT TGA GGT GCA ACA GTA ATC ACC AAC CTC CTA TCA GCC ATT CCT TAT ATC GGA ACC ACA CTA GTA GAA TGG ATC TGA GGC GGG TTT TCC GTA GAC AAT GCA ACC CTA ACT CGA TTC TTC ACC TTT CAC TTC CTC TTA CCA TTC ATC ATC ATT GGT GCC TCA A
TC ATT CAC CTA CTA TTC CTG CAC GAA ACA GGC TCA AAC AAC CCA ACA GGA ATC AGC TCC GGC ACA GAC AAA ATT CCA TTC CAC CCA TAC TAC ACG
#15.06
CC GCC TGA TGA AAC ttT ggA tCa CtC CTA GGA ATA TGC TTA ATT GCA CAA ATC CTC ACA GGG CTG TTC CTG GCC ATG CAT TAC ACA GCA GAC ATC TCA TCC GCA TTC TCA TCC GTA GCA CAC ATC TGC CGA GAT GTA CAG TAT GGA TGA TTA ATC CGA AAC ATC CAC GCT AAT GGA GCA TCA ATA TTC TTC ATC TGC ATT TAC CTT CAC ATT GGA CGA GGC CTT TAT TAC GGC TCG TAC CTT TAC AAA GAA ACT TGA AAC ATC GGA GTA GTA CTT CTA CTA TTA GTC ATA GCT ACA GCT TTC GTT GGC TAC GTT CTA CCA TGG GGA CAA ATA TCA TTT TGA GGT GCA ACA GTA ATC ACT AAC CTC CTA TCA GCC ATT CCT TAT ATC GGA ACC ACA CTA GTA GAA TGG ATC TGG GGC GGG TTT TCC GTA GAC AAT GCA ACC CTA ACT CGA TTC TTC ACC TTT CAC TTC CTC TTA CCA TTC ATC ATC ATT GGC GCC TCA A
TC ATT CAC CTA CTA TTC CTG CAC GAA ACA GGC TCA AAC AAC CCA ACA GGA ATC AGC TCC GGC ACA GAC AAA ATT CCA TTC CAC CCA TAC TAC ACG
#14.07
CC GCC TGA tGA AaC TTT GGA TCA cTc CTA GGa ATA TGC TTA ATT GCA CAA ATC CTC acA GGG CTG TTC CTG GCC ATG CAT TAC ACA GCA GAC ATC TCA TCC GCA TTC TCA TCC GTA GCA CAC ATC TGC CGA GAT GTA CAG TAT GGA TGA TTA ATC CGA AAC ATC CAC GCT AAT GGA GCA TCA ATA TTC TTC ATC TGC ATT TAC CTT CAC ATT GGA CGA GGC CTT TAT TAC GGC TCG TAC CTT TAC AAA GAA ACT TGA AAC ATC GGA GTA GTA CTT CTA CTA TTA GTC ATA GCT ACA GCT TTC GTT GGC TAC GTA CTA CCA TGG GGA CAA ATA TCA TTT TGA GGT GCA ACA GTA ATC ACC AAC CTC CTA TCA GCC ATT CCT TAT ATC GGA ACC ACA CTA GTA GAA TGG ATC TGA GGC GGG TTT TCC GTA GAC AAT GCA ACC CTA ACT CGA TTC TTC ACC TTT CAC TTC CTC TTA CCA TTC ATC ATC ATT GGT GCC TCA A
TC ATT CAC CTA CTA TTC CTG CAC GAA ACA GGC TCA AAC AAC CCA ACA GGA ATC AGC TCC GGC ACA GAC AAA ATT CCA TTC CAC CCA TAC TAC ACG
#11.04
CC GCC TGA TGA AAC TTT GGA TCA CTC CTA GGA ATA TGC TTA ATT GCA CAA ATC CTC ACA GGG CTG TTC CTG GCC ATG CAT TAC ACA GCA GAC ATC TCA TCC GCA TTC TCA TCC GTA GCA CAC ATC TGC CGA GAT GTA CAG TAT GGA TGA TTA ATC CGA AAC ATC CAC GCT AAT GGA GCA TCA ATA TTC TTC ATC TGC ATT TAC CTT CAC ATT GGA CGA GGC CTT TAT TAC GGC TCG TAC CTT TAC AAA GAA ACC TGA AAC ATC GGA GTA GTA CTT CTA CTA TTA GTC ATA GCT ACA GCT TTC GTT GGC TAC GTA CTA CCA TGA GGA CAA ATA TCA TTT TGA GGC GCA ACA GTA ATC ACT AAC CTC CTA TCA GCC ATT CCC TAT ATC GGA ACC ACA CTA GTC GAA TGG ATC TGG GGC GGG TTT TCC GTA GAC AAT GCA ACC CTA ACT CGA TTC TTC ACC TTT CAC TTC CTC TTA CCA TTC ATC ATC ATT GGT GCC TCA A
TC ATT CAC CTA CTA TTC CTG CAC GAA ACA GGC TCA AAC AAC CCA ACA GGA ATC AGC TCC AGC ACA GAC AAA ATT CCA TTC CAC CCA TAC TAC ACG
#11.02
CC GCC TGA TGA AAC TTT GGA TCA CTC CTA GGA ATA TGC TTA ATT GCA CAA ATC CTC ACA GGG CTG TTC CTG GCC ATG CAT TAC ACA GCA GAC ATC TCA TCC GCA TTC TCA TCC GTA GCA CAC ATC TGC CGA GAT GTA CAG TAT GGA TGA TTA ATC CGA AAC ATC CAC GCT AAT GGA GCA TCA ATA TTC TTC ATC TGC ATT TAC CTT CAC ATT GGA CGA GGC CTT TAT TAC GGC TCG TAC CTT TAC AAA GAA ACC TGA AAC ATC GGA GTA GTA CTT CTA CTA TTA GTC ATA GCT ACA GCT TTC GTT GGC TAC GTA CTA CCA TGA GGA CAA ATA TCA TTT TGA GGC GCA ACA GTA ATC ACT AAC CTC CTA TCA GCC ATT CCC TAT ATC GGA ACC ACA CTA GTC GAA TGG ATC TGG GGC GGG TTT TCC GTA GAC AAT GCA ACC CTA ACT CGA TTC TTC ACC TTT CAC TTC CTC TTA CCA TTC ATC ATC ATT GGT GCC TCA A
TC ATT CAC CTA CTA TTC CTG CAC GAA ACA GGC TCA AAC AAC CCA ACA GGA ATC AGC TCC AGC ACA GAC AAA ATT CCA TTC CAC CCA TAC TAC ACG
#9.01
CC GCC TGA TGA AAC TTT GGG TCA CTC CTA GGA ATA TGC TTA ATT GTA CAA ATC CTC ACA GGA TTG TTC CTG GCT ATA CAC TAC ACA GCA GAC ATC TCA TCC GCA TTC TCA TCT GTA GCA CAC ATC TGC CGA GAT GTC CAG TAT GGG TGA CTA ATC CGA AAC ATC CAC GCC AAT GGG GCA TCA ATA TTC TTC ATC TGT ATT TAT CTT CAC ATT GGA CGA GGC CTT TAC TAC GGC TCA TAC CTT TAC AAA GAA ACT TGA AAC GTC GGA GTA GTA CTT CTA CTA TTA GTC ATA GCC ACA GCT TTC GTT GGC TAC GTA CTA CCA TGA GGA CAA ATA TCA TTT TGA GGC GCA ACA GTA ATC ACT AAC CTC CTA TCA GCC ATT CCT TAT ATT GGA ACT ACA CTA GTC GAA TGG ATC TGA GGC GGG TTT TCC GTA GAC AAT GCA ACC CTA ACC CGA TTC TTC ACC TTT CAC TTC CTC TTA CCC TTC ATA ATC ATT GGT GCC TCA A
TC ATT CAC CTA TTA TTC CTG CAC GAG ACA GGC TCA AAC AAC CCA ACA GGA ATC AGC TCC AGC ACA GAC AAA ATC CCA TTC CAC CCA TAC TAC ACA
#8.04
CC GCC TGA TGA AAC ttt GGG TCA CTC CTA GGA ATA TGC TTA ATT GTA CAA ATC CTC ACA GGA TTG TTC CTG GCT ATG CAC TAC ACA GCA GAC ATC TCA TCC GCA TTC TCA TCT GTA GCA CAC ATC TGC CGA GAT GTC CAG TAT GGG TGA CTA ATC CGA AAC ATC CAC GCC AAT GGG GCA TCA ATA TTC TTC ATC TGT ATT TAT CTT CAC ATT GGA CGA GGC CTT TAC TAC GGC TCA TAC CTT TAC AAA GAA ACT TGA AAC GTC GGA GTA GTA CTT CTA CTA TTA GTC ATA GCC ACA GCT TTC GTT GGC TAC GTA CTA CCA TGA GGA CAA ATA TCA TTT TGA GGC GCA ACA GTA ATC ACT AAC CTC CTA TCA GCC ATT CCT TAT ATT GGA ACT ACA CTA GTC GAA TGG ATC TGA GGC GGG TTT TCC GTA GAC AAT GCA ACC CTA ACC CGA TTC TTC ACC TTT CAC TTC CTC TTA CCC TTC ATA ATC ATT GGT GCC TCA A
TC ATT CAC CTA TTA TTC CTG CAC GAG ACA GGC TCA AAC AAC CCA ACA GGA ATC AGC TCC AGC ACA GAC AAA ATC CCA TTC CAC CCA TAC TAC ACA
#G2
CC GCC TGA TGA AAC TTC GGA CCC CTA CAA GGA ATA TGC TTA ATT GTA CAA ATC CTA ACA GGA CTA TTC CTA GCC ATG CAC TAC ACA GCA GAC ATT TCA TCC GCA TTT TCA TCC GTC GCA CAC ATC TGC CGA GAC GTC CAA TAT GGC TGA CTA ATC CGA AAC CTC CAC GCC AAT GGG GCA TCT ATA TTT TTC ATC TGC ATT TAC CTA CAC ATT GGA CGA GGA CTC TAC TAC GGC TCA TAC CTC TAC AAA GAA ACC TGA AAC ATC GGT GTC ATC CTC CTA TTG CTA GTT ATA GCA ACA GCT TTT GTC GGC TAC GTC TTG CCA TGA GGA CAA ATA TCG TTT TGA GGG GCA ACA GTT ATC ACC AAC CTC TTA TCA GCT ATC CCC TAC ATC GGA ACA TCA CTA GTA GAA TGA ATC TGA GGT GGG TTC TCA GTA GAC AAC GCC ACC TTA ACT CGA TTC TTC ACC TTT CAC TTC CTC CTA CCA TTC CTC ATC ATT GGT GCC TCA A
TT ATC CAC CTA CTA TTC CTA CAC GAA ACA GGC TCA AAC AAC CCC ACA GGC ATC AAC TCT AAC ACA GAT AAA ATC CCG TTC CAC CCA TAC TAC ACA
#TafiraBaja_2
?? ??? ??? ??? ??? ??? ??? ??? ??? ??? ??? ??? ??? ??? ??? ??? ??? ??? ??? ??? ??? ?CC TAC CTA GCC ATA CAC TAC ACA GCA GAC ATC TCA TCC GCA TTC TCA TCA GTA GCA CAC ATC TGC CGA GAC GTC CAA CAC GGC TGA CTA ATC CGA AAC TTA CAC GCC AAT GGG GCA TCC ATA TTC TTT ATC TGC ATT TAC CTG CAC ATT GGA CGA GGA CTT TAC TAC GGC TCA TAC CTT TAC AAA GAG ACC TGA AAT ATT GGC GTT ATC CTC CTA CTA CTC GTT ATA GCA ACA GCT TTT GTC GGC TAC GTC CTA CCA TGA GGA CAA ATA TCA TTT TGA GGA GCA ACA GTT ATC ACC AAC CTC CTA TCA GCC ATC CCC TAT ATT GGA ACC TCA CTA GTA GAG TGA ATC TGA GGG GGG TTT TCA GTA GAC AAC GCC ACC CTA ACT CGA TTC TTC ACC TTC CAC TTC CTC TTA CCT TTC CTA ATT ATT GGA GCC TCA A
TC ATT CAC CTA CTA TTC CTA CAC GAA ACA GGC TCA AAC AAC CCA ACA GGT ATC AAC TCC AAC ACA GAC AAA ATC CCA TTC CAC CCA TAC TAC ACA
#Calera
?? GCC TGA TGA AAC TTC GGA CCC CTA CAA GGA ATA TGC TTA ATT GTA CAA ATC CTA ACA GGA CTA TTC CTA GCC ATG CAC TAC ACA GCA GAC ATT TCA TCC GCA TTT TCA TCC GTC GCA CAC ATC TGC CGA GAC GTC CAA TAT GGC TGA CTA ATC CGA AAC CTC CAC GCC AAT GGG GCA TCT ATA TTT TTC ATC TGC ATT TAC CTA CAC ATT GGA CGA GGA CTC TAC TAC GGC TCA TAC CTC TAC AAA GAA ACC TGA AAC ATC GGT GTC ATC CTC CTA TTG CTA GTT ATA GCA ACA GCT TTT GTC GGC TAC GTC TTG CCA TGA GGA CAA ATA TCG TTT TGA GGG GCA ACA GTT ATC ACC AAC CTC TTA TCA GCT ATC CCC TAC ATC GGA ACA TCA CTA GTA GAA TGA ATC TGA GGT GGG TTC TCA GTA GAC AAC GCC ACC TTA ACT CGA TTC TTC ACC TTT CAC TTC CTC CTA CCA TTC CTC ATC ATT GGT GCC TCA A
TT ATC CAC CTA CTA TTC CTA CAC GAA ACA GGC TCA AAC AAC CCC ACA GGC ATC AAC TCT AAC ACA GAT AAA ATC CCG TTC CAC CCA TAC TAC ACA
#Valverde
?? ??? ??? ??? ??? ??? ??? ??? ??? ??? ??? ??? ??? ??? ??? ??? ??? ??? ??? ??? ??? CTA TTC CTA GCC ATG CAC TAC ACA GCA GAC ATT TCA TCC GCA TTC TCA TCC GTC GCA CAC ATC TGC CGA GAC GTC CAA TAT GGT TGA CTA ATC CGA AAC CTC CAT GCC AAT GGG GCA TCT ATA TTT TTC ATC TGC ATC TAC CTA CAC ATT GGA CGA GGA CTC TAC TAC GGC TCA TAC CTC TAC AAA GAA ACC TGA AAC ATC GGC ATC ATC CTC CTA CTG CTA GTT ATA GCA ACA GCC TTT GTT GGC TAC GTC TTG CCA TGA GGA CAA ATG TCC TTT TGA GGG GCA ACA GTT ATC ACC AAC CTT TTA TCA GCT ATC CCC TAC ATC GGA ACA TCA CTA GTA GAA TGA ATC TGA GGC GGG TTC TCA GTA GAC AAC GCC ACC TTG ACT CGA TTC TTC ACC TTT CAC TTC CTC CTA CCA TTC CTC ATC ATT GGT GCC TCA A
TT ATC CAC TTA CTA TTC CTA CAC GAA ACA GGC TCA AAC AAC CCA ACA GGC ATC AAC TCT AAC ACA GAT AAA ATT CCG TTC CAC CCA TAC TAT ACA
#Frontera
?? ??? ??? ??? ??? ??? ??? ??? ??? ??? ??? ??? ??? ??? ??? ??? ??? ??? ??? ??? ??? CTA TTC CTA GCC ATG CAC TAC ACA GCA GAC ATT TCA TCC GCA TTC TCA TCC GTC GCA CAC ATC TGC CGA GAC GTC CAA TAT GGT TGA CTA ATC CGA AAC CTC CAT GCC AAT GGG GCA TCT ATA TTT TTC ATC TGC ATC TAT CTA CAC ATT GGA CGA GGA CTC TAC TAC GGC TCA TAC CTC TAC AAA GAA ACC TGA AAC ATC GGC GTC ATC CTC CTA CTG CTA GTT ATA GCA ACA GCC TTT GTT GGC TAC GTC TTG CCA TGA GGA CAA ATG TCC TTT TGA GGG GCA ACA GTT ATC ACC AAC CTT TTA TCA GCT ATC CCC TAC ATC GGA ACA TCA CTA GTA GAA TGA ATC TGA GGC GGG TTC TCA GTA GAC AAC GCC ACC TTG ACT CGA TTC TTC ACC TTT CAC TTC CTC CTA CCA TTC CTC ATC ATT GGT GCC TCA A
TT ATC CAC TTA CTA TTC CTA CAC GAA ACA GGC TCA AAC AAC CCA ACA GGC ATC AAC TCT AAC ACA GAT AAA ATT CCG TTC CAC CCA TAC TAT ACA
#TafiraBaja_1
?? ??? ??? ??? ??? ??? ??? ??? ??? ??? ??? ??? ??? ??? ??? ??? ??? ??? ??? ??? ??? ?CC TAC CTA GCC ATA CAC TAC ACA GCA GAC ATC TCA TCC GCA TTC TCA TCA GTA GCA CAC ATC TGC CGA GAC GTC CAA CAC GGC TGA CTA ATC CGA AAC TTA CAC GCC AAT GGG GCA TCC ATA TTC TTT ATC TGC ATT TAC CTG CAC ATT GGA CGA GGA CTT TAC TAC GGC TCA TAC CTT TAC AAA GAG ACC TGA AAT ATT GGC GTT ATC CTC CTA CTA CTC GTT ATA GCA ACA GCT TTT GTC GGC TAC GTC CTA CCA TGA GGA CAA ATA TCA TTT TGA GGA GCA ACA GTT ATC ACC AAC CTC CTA TCA GCC ATC CCC TAT ATT GGA ACC TCA CTA GTA GAG TGA ATC TGA GGG GGG TTT TCA GTA GAC AAC GCC ACC CTA ACT CGA TTC TTC ACC TTC CAC TTC CTC TTA CCT TTC CTA ATT ATT GGA GCC TCA A
TC ATT CAC CTA CTA TTC CTA CAC GAA ACA GGC TCA AAC AAC CCA ACA GGT ATC AAC TCC AAC ACA GAC AAA ATC CCA TTC CAC CCA TAC TAC ACA
#JuanGrande
?? ??? ??? ??? ??? ??? ??? ??? ??? ??? ??? ??? ??? ??? ??? ??? ??? ??? ??? ??? ??? TTA TAC CTA GCC ATA CAC TAC ACA GCA GAC ATT TCA TCC GCA TTT TCA TCA GTA GCA CAC ATC TGC CGA GAC GTC CAA CAC GGC TGG CTA ATC CGA AAC TTA CAC GCC AAT GGG GCG TCC ATA TTC TTT ATC TGC ATT TAC CTA CAC ATT GGA CGA GGG CTT TAC TAC GGC TCA TAC CTT TAC AAA GAG ACT TGA AAT ATT GGC GTT ATC CTC CTA CTA CTC GTT ATA GCA ACA GCT TTT GTA GGC TAC GTC CTA CCA TGA GGG CAA ATA TCA TTT TGA GGG GCA ACA GTT ATC ACC AAC CTA CTA TCA GCT ATC CCC TAC ATT GGA ACC TCA CTA GTA GAG TGA ATC TGA GGG GGA TTT TCA GTA GAC AAC GCC ACC CTA ACT CGA TTC TTC ACC TTT CAC TTC CTC TTA CCT TTC CTA ATT ATT GGG GCC TCA A
TC ATT CAC CTG CTG TTC CTA CAT GAA ACA GGC TCA AAC AAC CCA ACA GGC ATC AAC TCC AAC ACA GAC AAA ATC CCA TTC CAC CCA TAC TAC ACA
#Guaza
?? GCC TGA TGA AAC TTT GGA CCT CTA CTT GGA ATA TGC CTA ATT GTA CAA ATC CTC ACA GGA CTA TTC CTA GCC ATG CAC TAC ACA GCA GAC ATT TCC TCC GCA TTT TCA TCA GTC GCA CAC ATC TGC CGA GAT GTC CAA TAC GGG TGG CTA ATC CGA AAC ATT CAT GCC AAT GGG GCA TCA ATA TTT TTC ATC TGT ATC TAC CTG CAC ATT GGA CGG GGA CTT TAC TAC GGC TCA TAC CTT TAC AAA GAA ACC TGA AAT ATC GGT GTG ATT CTT CTA CTA CTA GTT ATA GCA ACA GCC TTT GTT GGC TAT GTT CTA CCA TGA GGG CAA ATA TCC TTC TGA GGG GCA ACA GTT ATT ACT AAC CTC TTA TCA GCC ATC CCA TAT GTG GGG ACT TCA CTA GTA GAG TGA ATC TGA GGT GGA TTC TCA GTA GAC AAC GCC ACC CTA ACC CGA TTC TTC ACC TTC CAC TTC CTC CTC CCA TTC CTC ATT ATT GGT GCC TCA A
TC ATC CAC CTA TTA TTC CTA CAC GAG ACA GGC TCA AAC AAC CCA ACC GGA ATA AAC TCC AAC ATA GAC AAA ATT CCA TTC CAC CCA TAC TAC ACA
#Igueste
?? GCC TGA TGA AAC TTT GGA TCA CTA CTT GGA ATA TGC CTA ATT GTA CAA ATC CTC ACA GGA CTA TTC CTA GCC ATG CAC TAC ACA GCA GAC ATT TCC TCC GCA TTT TCA TCA GTC GCA CAC ATC TGC CGA GAT GTC CAA TAC GGG TGA CTA ATC CGA AAC ATC CAT GCC AAT GGG GCA TCA ATG TTT TTC ATC TGT ATT TAC CTG CAC ATT GGA CGA GGA CTT TAT TAC GGC TCA TAC CTT TAC AAA GAA ACC TGA AAC ATC GGT GTG ATC CTC CTA CTA CTA GTT ATA GCA ACA GCC TTT GTT GGC TAT GTT TTA CCA TGG GGG CAA ATA TCT TTC TGA GGG GCA ACA GTT ATT ACT AAC CTC CTA TCA GCC ATC CCA TAT GTG GGA ACT TCG CTA GTA GAG TGA ATC TGA GGC GGG TTC TCA GTA GAC AAC GCC ACC CTA ACC CGA TTC TTC ACC TTC CAC TTC CTC CTC CCA TTC CTC ATT ATT GGT ACC TCA G
TC ATC CAC CTA TTG TTT TTA CAC GAA ACA GGA TCA AAC AAT CCA ACC GGA ATA AAC TCC AAC ACA GAC AAA ATT CCA TTC CAC CCA TAC TAC ACA 
