# Supplementary material for: Species delimitation and digit number in a North African skink
Source: Ecol Evol. 2012 Oct 24;2(12):2962–73. doi: 10.1002/ece3.326 (PMC3538992; doi:10.1002/ece3.326)
Supplement: Supplementary file 3 [file ece30002-2962-SD3.zip › Threeloci.txt]

ND1&2 (mtDNA)
 62 669
8.02^1       TTTGCCCTAT TTTTCCTAGC AGAATACGCT AACATTATAA TAATAAATAC
             CTTAACATGT ATCCTCTTTA TAAACCCAGG AAGCGCCACA CCACCAGACA
             CATTCACAAT TAGCCTCATA CTAAAAGCAT CTCTATTAAC AATCTTATTC
             CTATGAGTTC GGGCCTCCTA TCCACGATTC CGATATGATC AACTAATACA
             CCTATTATGA AAAACATTTT TACCACTGAC ACTAGCCCTA TTCCTATGAC
             ACACCTCCTT TCCAACAACA CTATCTGGAC TCCCCCCACA ATAATAGGAA
             ATATGCCCGA ATTTT-AAGG GCTACTTTGA TAGAGTACGT CACAGGGGTT
             AGAACCCCCT TATTTCCTT- -TTAGAAAAA CAGGGCTCGA ACCTGCACCA
             AAGAGCTCAA AACCCTTTGT ACTTCCATTA TACTACTCTC TAGTAAAGTC
             AGCTAATTAA GCTTTCGGGC CCATACCCCG AAAATGTTGG TTTAAACCCT
             TCCTCTACTA ATGAACCCAA TCATAATATC CATCATCATT TCAAGCCTAG
             CCCTAGGCAC AATCATCACA ATATCAAGCT ATCATTGAAT TATCGCATGA
             ATTGGCCTAG AGATAAGCAC CCTAGCAATC ATTCCAATCA TTGCAAAACG
             CCACCACCCC CGTGCAACT
8.04^3       TTTGCCCTAT TTTTCCTAGC AGAATACGCT AACATTATAA TAATAAATAC
             CTTAACATGT ATCCTCTTTA TAAACCCAGG AAGCGCCACA CCACCAGACA
             CATTCACAAT TAGCCTCATA CTAAAAGCAT CTCTATTAAC AATCTTATTC
             CTATGAGTTC GGGCCTCCTA TCCACGATTC CGATATGATC AACTAATACA
             CCTATTATGA AAAACATTTT TACCGCTGAC ACTAGCCCTA TTCCTATGAC
             ACACCTCCTT TCCAACAACA CTATCTGGAC TCCCCCCACA ATAATAGGAA
             ATATGCCCGA ATTTT-AAGG GCTACTTTGA TAGAGTACGT CACAGGGGTT
             AGAACCCCCT TATTTCCTT- -TTAGAAAAA CAGGGCTCGA ACCTGCACCA
             AAGAGCTCAA AACCCTTTGT ACTTCCATTA TACTACTCTC TAGTAAAGTC
             AGCTAATTAA GCTTTCGGGC CCATACCCCG AAAATGTTGG TTTAAACCCT
             TCCTCTACTA ATGAACCCAA TCATAATATC CATCATCATT TCAAGCCTAG
             CCCTAGGCAC AATCATTACA ATATCAAGCT ATCATTGAAT TATCGCATGA
             ATTGGCCTAG AGATAAACAC CCTAGCAATC ATTCCAATTA TTGCAAAACG
             CCACCACCCC CGTGCAACT
9.01^6       TTTGCCCTAT TTTTCCTAGC AGAATACGCT AACATTATAA TAATAAATAC
             CTTAACGTGT ATCCTCTTTA TAAACCCAGG AAGCGCCACA CCACCAGACA
             CATTCACAAT TAGCCTCATA CTAAAAGCAT CCCTATTAAC AATTTTATTC
             CTATGGGTTC GGGCCTCCTA TCCACGATTC CGATATGATC AACTAATACA
             CCTATTATGA AAAACATTTT TACCACTGAC ACTAGCCCTA TTCCTATGAC
             ACACCTCCTT TCCAACAACA CTATCTGGAC TCCCACCACA ATAATAGGAA
             ATATGCCCGA ATTTT-AAGG GCTACTTTGA TAGAGTACGT CACAGGGGTT
             AGAACCCCCT TATTTCCTT- -TTAGAAAAA CAGGGCTCGA ACCTGCACCA
             AAGAGCTCAA AACCCTTTGT ACTTCCATTA TACTACTCTC TAGTAAAGTC
             AGCTAATTAA GCTTTCGGGC CCATACCCCG AAAATGTTGG TTTAAACCCT
             TCCTCTACTA ATGAACCCAA TCATAATATC CATCATCATT TCAAGCCTAG
             CCCTAGGCAC AATCATCACA ATATCAAGCT ATCATTGAAT TATCGCATGA
             GTTGGCCTAG AGATAAACAC CCTAGCAATC ATTCCAATCA TTGCAAAACG
             CCACCACCCC CGTGCAACT
9.02^7       TTTGCCCTAT TTTTCCTAGC AGAATACGCT AACATTATAA TAATAAATAC
             CTTAACGTGT ATCCTCTTTA TAAACCCAGG AAGCGCCACA CCACCAGACA
             CATTCACAAT TAGCCTCATA CTAAAAGCAT CCCTATTAAC AATTTTATTC
             CTATGGGTTC GGGCCTCCTA TCCACGATTC CGATATGATC AACTAATACA
             CCTATTATGA AAAACATTTT TACCACTGAC ACTAGCCCTA TTCCTATGAC
             ACACCTCCTT TCCAACAACA CTATCTGGAC TCCCACCACA ATAATAGGAA
             ATATGCCCGA ATTTT-AAGG GCTACTTTGA TAGAGTACGT CACAGGGGTT
             AGAACCCCCT TATTTCCTT- -TTAGAAAAA CAGGGCTCGA ACCTGCACCA
             AAGAGCTCAA AACCCTTTGT ACTTCCATTA TACTACTCTC TAGTAAAGTC
             AGCTAATTAA GCTTTCGGGC CCATACCCCG AAAATGTTGG TTTAAACCCT
             TCCTCTACTA ATGAACCCAA TCATAATATC CATCATCATT TCAAGCCTAG
             CCCTAGGCAC AATCATCACA ATATCAAGCT ATCATTGAAT TATCGCATGA
             GTTGGCCTAG AGATAAACAC CCTAGCAATC ATTCCAATCA TTGCAAAACG
             CCACCACCCC CGTGCAACT
9.03^8       TTTGCCCTAT TTTTCCTAGC AGAATACGCT AACATTATAA TAATAAATAC
             CTTAACGTGT ATCCTCTTTA TAAACCCAGG AAGCGCCACA CCACCAGACA
             CATTCACAAT TAGCCTCATA CTAAAAGCAT CTCTATTAAC AATTTTATTC
             CTATGGGTTC GGGCCTCCTA TCCACGATTC CGATATGATC AACTAATACA
             CCTATTATGA AAAACATTTT TACCACTGAC ACTAGCCCTA TTCCTATGAC
             ACACCTCCTT TCCAACAACA CTATCTGGAC TCCCACCACA ATAATAGGAA
             ATATGCCCGA ATTTT-AAGG GCTACTTTGA TAGAGTACGT CACAGGGGTT
             AGAACCCCCT TATTTCCTT- -TTAGAAAAA CAGGGCTCGA ACCTGCACCA
             AAGAGCTCAG AACCCTTTGT ACTTCCATTA TACTACTCTC TAGTAAAGTC
             AGCTAATTAA GCTTTCGGGC CCATACCCCG AAAATGTTGG TTTAAACCCT
             TCCTCTACTA ATGAACCCAA TCATAATATC CATCATCATT TCAAGCCTAG
             CCCTAGGCAC AATCATCACA ATATCAAGCT ATCATTGAAT TATCGCATGA
             GTTGGCCTAG AGATAAACAC CCTAGCAATC ATTCCAATCA TTGCAAAACG
             CCACCACCCC CGTGCAACT
9.04^9       TTTGCCCTAT TTTTCCTAGC AGAATACGCT AACATTATAA TAATAAATAC
             CTTAACGTGT ATCCTCTTTA TAAACCCAGG AAGCGCCACA CCACCAGACA
             CATTCACAAT TAGCCTCATA CTAAAAGCAT CTCTATTAAC AATTTTATTC
             CTATGGGTTC GGGCCTCCTA TCCACGATTC CGATATGATC AACTAATACA
             CCTATTATGA AAAACATTTT TACCACTGAC ACTAGCCCTA TTCCTATGAC
             ACACCTCCTT TCCAACAACA CTATCTGGAC TCCCACCACA ATAATAGGAA
             ATATGCCCGA ATTTT-AAGG GCTACTTTGA TAGAGTACGT CACAGGGGTT
             AGAACCCCCT TATTTCCTT- -TTAGAAAAA CAGGGCTCGA ACCTGCACCA
             AAGAGCTCAA AACCCTTTGT ACTTCCATTA TACTACTCTC TAGTAAAGTC
             AGCTAATTAA GCTTTCGGGC CCATACCCCG AAAATGTTGG TTTAAACCCT
             TCCTCTACTA ATGAACCCAA TCATAATATC CATCATCATT TCAAGCCTAG
             CCCTAGGCAC AGTCATCACA ATATCAAGCC ATCATTGAAT TATCGCATGA
             GTTGGCCTAG AGATAAACAC CCTAGCAATC ATTCCAATCA TTGCAAAACG
             CCACCACCCC CGTGCAACT
9.06^10      TTTGCCCTAT TTTTCCTAGC AGAATACGCT AACATTATAA TAATAAATAC
             CTTAACGTGT ATCCTCTTTA TAAACCCAGG AAGCGCCACA CCACCAGACA
             CATTCACAAT TAGCCTCATA CTAAAAGCAT CCCTATTAAC AATTTTATTC
             CTATGGGTTC GGGCCTCCTA TCCACGATTC CGATATGATC AACTAATACA
             CCTATTATGA AAAACATTTT TACCACTGAC ACTAGCCCTA TTCCTATGAC
             ACACCTCCTT TCCAACAACA CTATCTGGAC TCCCACCACA ATAATAGGAA
             ATATGCCCGA ATTTT-AAGG GCTACTTTGA TAGAGTACGT CACAGGGGTT
             AGAACCCCCT TATTTCCTT- -TTAGAAAAA CAGGGCTCGA ACCTGCACCA
             AAGAGCTCAA AACCCTTTGT ACTTCCATTA TACTACTCTC TAGTAAAGTC
             AGCTAATTAA GCTTTCGGGC CCATACCCCG AAAATGTTGG TTTAAACCCT
             TCCTCTACTA ATGAACCCAA TCATAATATC CATCATCATT TCAAGCCTAG
             CCCTAGGCAC AATCATCACA ATATCAAGCT ATCATTGAAT TATCGCATGA
             GTTGGCCTAG AGATAAACAC CCTAGCAATC ATTCCAATCA TTGCAAAACG
             CCACCACCCC CGTGCAACT
10.01^12      TTTGCCCTAT TTTTCCTAGC AGAATATGCT AACATTATAA TAATAAATAC
             CTTAACATGT ATCCTCTTTA TAAACCCAGG AAGCGCCACA CCACCAGATA
             CATTCACAAT TAGCCTCATA CTAAAAGCAT CTCTATTAAC AATTCTATTC
             CTATGAGTTC GGGCCTCCTA TCCACGATTC CGATATGACC AACTAATACA
             CCTATTATGA AAAACATTTT TACCACTGAC ACTAGCCCTA TTCCTATGAC
             ACACCTCCTT TCCAACAACA CTATCTGGAC TACCCCCACA ATAACAGGAA
             ATATGCCCGA ATTTT-AAGG GCTACTTTGA TAGAGTACGT TACAGGGGTT
             AGAACCCCCT TATTTCCTT- -TTAGAAAAA CAGGGCTCGA ACCTGCACCA
             AAGAGCTCAA AACCCTTTGT ACTTCCATTA TACTACTCTC TAGTAAAGTC
             AGCTAATTAA GCTTTCGGGC CCATACCCCG AAAATGTTGG TTTAAACCCT
             TCCTCTACTA ATGAACCCAA TCATAATATT CATCATCATT TCAAGCCTGG
             CCCTAGGCAC AATCATCACA ATATCAAGCT GCCACTGAAT TATCGCATGA
             GTTGGCCTAG AGATAAACAC CCTAGCAATC ATTCCAATCA TTGCAAAACG
             CCACCACCCA CGTGCAACT
10.02^13      TTTGCCCTAT TTTTCCTAGC AGAATATGCT AACATTATAA TAATAAATAC
             CTTAACATGT ATCCTCTTTA TAAACCCAGG AAGCGCCACA CCACCAGATA
             CATTCACAAT TAGCCTCATA CTAAAAGCAT CTCTATTAAC AATTCTATTC
             CTATGAGTTC GGGCCTCCTA TCCACGATTC CGATATGACC AACTAATACA
             CCTATTATGA AAAACATTTT TACCACTGAC ACTAGCCCTA TTCCTATGAC
             ACACCTCCTT TCCAACAACA CTATCTGGAC TACCCCCACA ATAACAGGAA
             ATATGCCCGA ATTTT-AAGG GCTACTTTGA TAGAGTACGT TACAGGGGTT
             AGAACCCCCT TATTTCCTT- -TTAGAAAAA CAGGGCTCGA ACCTGCACCA
             AAGAGCTCAA AACCCTTTGT ACTTCCATTA TACTACTCTC TAGTAAAGTC
             AGCTAATTAA GCTTTCGGGC CCATACCCCG AAAATGTTGG TTTAAACCCT
             TCCTCTACTA ATGAGCCCAA TCATAATATT CATCATCATT TCAAGCCTGG
             CCCTAGGCAC AATCATCACA ATATCAAGCT GCCACTGAAT TATCGCATGA
             ATTGGCCTAG AGATAAACAC CCTAGCAATC ATTCCAATCA TTGCAAAACG
             CCACCACCCA CGTGCAACT
10.03^14      TTTGCCCTAT TTTTCCTAGC AGAATATGCT AACATTATAA TAATAAATAC
             CTTAACATGT ATCCTCTTTA TAAACCCAGG AAGCGCCACA CCACCAGATA
             CATTCACAAT TAGCCTCATA CTAAAAGCAT CTCTATTAAC AATTCTATTC
             CTATGAGTTC GGGCCTCCTA TCCACGATTC CGATATGACC AACTAATACA
             CCTATTATGA AAAACATTTT TACCACTGAC ACTAGCCCTA TTCCTATGAC
             ACACCTCCTT TCCAACAACA CTATCTGGAC TACCCCCACA ATAACAGGAA
             ATATGCCCGA ATTTT-AAGG GCTACTTTGA TAGAGTACGT TACAGGGGTT
             AGAACCCCCT TATTTCCTT- -TTAGAAAAA CAGGGCTCGA ACCTGCACCA
             AAGAGCTCAA AACCCTTTGT ACTTCCATTA TACTACTCTC TAGTAAAGTC
             AGCTAATTAA GCTTTCGGGC CCATACCCCG AAAATGTTGG TTTAAACCCT
             TCCTCTACTA ATGAACCCAA TCATAATATT CATCATCATT TCAAGCCTGG
             CCCTAGGCAC AATCATCACA ATATCAAGCT GCCACTGAAT TATCGCATGA
             ATTGGCCTAG AGATAAACAC CCTAGCAATC ATCCCAATCA TTGCAAAACG
             CCACCACCCA CGTGCAACT
10.04^15      TTTGCCCTAT TTTTCCTAGC AGAATATGCT AACATTATAA TAATAAATAC
             CTTAACATGT ATCCTCTTTA TAAACCCAGG AAGCGCCACA CCACCAGATA
             CATTCACAAT TAGCCTCATA CTAAAAGCAT CTCTATTAAC AATTCTATTC
             CTATGAGTTC GGGCCTCCTA TCCACGATTC CGATATGACC AACTAATACA
             CCTATTATGA AAAACATTTT TACCACTGAC ACTAGCCCTA TTCCTATGAC
             ACACCTCCTT TCCAACAACA CTATCTGGAC TACCCCCACA ATAACAGGAA
             ATATGCCCGA ATTTT-AAGG GCTACTTTGA TAGAGTACGT TACAGGGGTT
             AGAACCCCCT TATTTCCTT- -TTAGAAAAA CAGGGCTCGA ACCTGCACCA
             AAGAGCTCAA AACCCTTTGT ACTTCCATTA TACTACTCTC TAGTAAAGTC
             AGCTAATTAA GCTTTCGGGC CCATACCCCG AAAATGTTGG TTTAAACCCT
             TCCTCTACTA ATGAACCCAA TCATAATATT CATCATCATT TCAAGCCTGG
             CCCTAGGCAC AATCATCACA ATATCAAGCT GCCACTGAAT TATCGCATGA
             ATTGGCCTAG AGATAAACAC CCTAGCAATC ATCCCAATCA TTGCAAAACG
             CCACCACCCA CGTGCAACT
10.05^16      TTTGCCCTAT TTTTCCTAGC AGAATATGCT AACATTATAA TAATAAATAC
             CTTAACATGT ATCCTCTTTA TAAACCCAGG AACCGCCACA CCACCAGACA
             CATTCACAAT TAGCCTCATA CTAAAAGCAT CTCTATTAAC AATTTTATTC
             CTATGAGTTC GGGCCTCCTA TCCACGATTC CGATATGACC AATTAATACA
             CCTATTATGA AAAACATTTT TACCACTGAC ACTAGCCCTA TTCCTATGAC
             ACACCTCTTT TCCAACAACA CTATCTGGAC TACCCCCACA ATAATAGGAA
             ATATGCCCGA ATTTT-AAGG ACTACTTTGA TAGAGTACGT TACAGGGGTT
             AGAACCCCCT TATTTCCTT- -TTAGAAAAA CAGGACTCGA ACCTGCACCA
             AAGAGCTCAA AACCCTTTGT ACTTCCATTA TACTACTCTC TAGTAAAGTC
             AGCTAATTAA GCTTTCGGGC CCATACCCCG AAAATGTTGG TTTAAACCCT
             TCCTCTACTA ATGAACCCAA TCATAATATT CATCATTATT TCAAGCCTGG
             CCCTAGGCAC AATCATCACA ATATCAAGCT ACCACTGAAT TATCGCATGA
             ATTGGCCTAG AGATAAACAC CCTAGCAATC ATTCCAATCA TTGCAAAACG
             CCACCACCCA CGTGCAACT
10.09^18      TTTGCCCTAT TTTTCCTAGC AGAATATGCT AACATTATAA TAATAAATAC
             CTTAACATGT ATCCTCTTTA TAAACCCAGG AAGCGCCACA CCACCAGATA
             CATTCACAAT TAGCCTCATA CTAAAAGCAT CTCTATTAAC AATTCTATTC
             CTATGAGTTC GGGCCTCCTA TCCACGATTC CGATATGACC AACTAATACA
             CCTATTATGA AAAACATTTT TACCACTGAC ACTAGCCCTA TTCCTATGAC
             ACACCTCCTT TCCAACAACA CTATCTGGAC TACCCCCACA ATAACAGGAA
             ATATGCCCGA ATTTT-AAGG GCTACTTTGA TAGAGTACGT TACAGGGGTT
             AGAACCCCCT TATTTCCTT- -TTAGAAAAA CAGGGCTCGA ACCTGCACCA
             AAGAGCTCAA AACCCTTTGT ACTTCCATTA TACTACTCTC TAGTAAAGTC
             AGCTAATTAA GCTTTCGGGC CCATACCCCG AAAATGTTGG TTTAAACCCT
             TCCTCTACTA ATGAGCCCAA TCATAATATT CATCATCATT TCAAGCCTGG
             CCCTAGGCAC AATCATCACA ATATCAAGCT GCCACTGAAT TATCGCATGA
             ATTGGCCTAG AGATAAACAC CCTAGCAATC ATTCCAATCA TTGCAAAACG
             CCACCACCCA CGTGCAACT
11.02^24      TTTGCCCTAT TCTTCCTAGC AGAATATGCT AACATTATAA TAATAAACAC
             CTTAACATGT ATCCTCTTTA TAAACCCAGG AAGCGCCACG CCACCAGATA
             CATTCACAGT TAGCCTAATA CTAAAAGCAT CTCTATTAAC AATTTTATTC
             CTATGGGTTC GGGCCTCCTA TCCACGATTC CGATATGACC AACTAATACA
             CCTATTATGA AAAACATTTT TACCACTGAC ACTAGCTCTA TTCCTATGAC
             ACACCTCCTT TCCAACAACA CTATCTGGAC TCCCCCCACA ATAATAGGAA
             ATATGCCCGA ATTTT-AAGG GCTACTTTGA TAGAGTACGT CACAGGGGTT
             AAAACCCCCT TATTTCCTT- -TTAGAAAAA CAGGACTCGA ACCTGCACTA
             AAGAGCTCAA AACCCTTTGT ACTTCCATTA TACTACTCTC TAGTAAAGTC
             AGCTAATTAA GCTTTCGGGC CCATACCCCG AAAATGTTGG TTTAAACCCT
             TCCTCTACTA ATGAACCCAA TCATAATATT CATCATCATT TCAAGCCTGG
             CCCTAGGCAC AGTCATCACA ATATCAAGCT ACCATTGAAT TATCGCATGA
             ATTGGCCTAG AGATAAACAC CCTAGCAATC ATTCCAATCA TTGCAAAACA
             TCACCACCCA CGTGCAACT
11.03^25      TTTGCCCTAT TTTTCCTGGC AGAATATGCT AACATTATGA TAATAAATAC
             CTTAACATGT ATCCTCTTTA TAAACCCAGG AAGCGCCACG CCACCAGATA
             CATTCACAGT TAGCCTAATA CTAAAAGCAT CTCTATTAAC AATTTTATTC
             CTATGGGTTC GGGCCTCCTA TCCACGATTC CGATATGACC AACTAATACA
             CCTATTATGA AAAACATTTT TACCACTGAC ACTAGCTCTA TTCCTATGAC
             ACACCTCCTT TCCAACAACA CTATCTGGAC TCCCCCCACA ATAATAGGAA
             ATATGCCCGA ATTTT-AAGG GCTACTTTGA TAGAGTACGT CACAGGGGTT
             AAAACCCCCT TATTTCCTT- -TTAGAAAAA CAGGACTCGA ACCTGCACTA
             AAGAGCTCAA AACCCTTTGT ACTTCCATTA TACTACTCTC TAGTAAAGTC
             AGCTAATTAA GCTTTCGGGC CCATACCCCG AAAATGTTGG TTTAAACCCT
             TCCTCTACTA ATGAACCCAA TCATAATATT CATCATCATT TCAAGCCTGG
             CCCTAGGCAC AGTCATCACA ATATCAAGCT ACCATTGAAT TATCGCATGA
             GTTGGCCTAG AGATAAACAC CCTAGCAATC ATTCCAATCA TTGCAAAACA
             TCACCACCCA CGTGCAACT
11.04^26      TTTGCCCTAT TTTTCCTAGC AGAATATGCT AACATTATAA TAATAAACAC
             CTTAACATGT ATCCTCTTTA TAAACCCAGG AAGCGCCACG CCACCAGATA
             CATTCACAGT TAGCCTAATA CTAAAAGCAT CTCTATTAAC AATTTTATTC
             CTATGGGTTC GGGCCTCCTA TCCACGATTC CGATATGACC AACTAATACA
             CCTATTATGA AAAACATTTT TACCACTGAC ACTAGCTCTA TTCCTATGAC
             ACACCTCCTT TCCAACAACA CTATCTGGAC TCCCCCCACA ATAATAGGAA
             ATATGCCCGA ATTTT-AAGG GCTACTTTGA TAGAGTACGT CACAGGGGTT
             AAAACCCCCT TATTTCCTT- -TTAGAAAAA CAGGACTCGA ACCTGCACTA
             AAGAGCTCAA AACCCTTTGT ACTTCCATTA TACTACTCTC TAGTAAAGTC
             AGCTAATTAA GCTTTCGGGC CCATACCCCG AAAATGTTGG TTTAAACCCT
             TCCTCTACTA ATGAACCCAA TCATAATATT CATCATCATT TCAAGCCTGG
             CCCTAGGCAC AGTCATCACA ATATCAAGCT ACCATTGAAT TATCGCATGA
             ATTGGCCTAG AGATAAACAC CCTAGCAATC ATTCCAATCA TTGCAAAACA
             TCACCACCCA CGTGCAACT
11.05^27      TTTGCCCTAT TTTTCCTGGC AGAATATGCT AACATTATGA TAATAAATAC
             CTTAACATGT ATCCTCTTTA TAAACCCAGG AAGCGCCACG CCACCAGATA
             CATTCACAGT TAGCCTAATA CTAAAAGCAT CTCTATTAAC AATTTTATTC
             CTATGGGTTC GGGCCTCCTA TCCACGATTC CGATATGACC AACTAATACA
             CCTATTATGA AAAACATTTT TACCACTGAC ACTAGCTCTA TTCCTATGAC
             ACACCTCCTT TCCAACAACA CTATCTGGAC TCCCCCCACA ATAATAGGAA
             ATATGCCCGA ATTTT-AAGG GCTACTTTGA TAGAGTACGT CACAGGGGTT
             AAAACCCCCT TATTTCCTT- -TTAGAAAAA CAGGACTCGA ACCTGCACTA
             AAGAGCTCAA AACCCTTTGT ACTTCCATTA TACTACTCTC TAGTAAAGTC
             AGCTAATTAA GCTTTCGGGC CCATACCCCG AAAATGTTGG TTTAAACCCT
             TCCTCTACTA ATGAACCCAA TCATAATATT CATCATCATT TCAAGCCTGG
             CCCTAGGCAC AGTCATCACA ATATCAAGCT ACCATTGAAT TATCGCATGA
             GTTGGCCTAG AGATAAACAC CCTAGCAATC ATTCCAATCA TTGCAAAACA
             TCACCACCCA CGTGCAACT
11.06^28      TTTGCCCTAT TTTTCCTAGC AGAATATGCT AACATTATAA TAATAAACAC
             CTTAACATGT ATCCTCTTTA TAAACCCAGG AAGCGCCACG CCACCAGATA
             CATTCACAGT TAGCCTAATA CTAAAAGCAT CTCTATTAAC AATTTTATTC
             CTATGGGTTC GGGCCTCCTA TCCACGATTC CGATATGACC AACTAATACA
             CCTATTATGA AAAACATTTT TACCACTGAC ACTAGCTCTA TTCCTATGAC
             ACACCTCCTT TCCAACAACA CTATCTGGAC TCCCCCCACA ATAATAGGAA
             ATATGCCCGA ATTTT-AAGG GCTACTTTGA TAGAGTACGT CACAGGGGTT
             AAAACCCCCT TATTTCCTT- -TTAGAAAAA CAGGACTCGA ACCTGCACTA
             AAGAGCTCAA AACCCTTTGT ACTTCCATTA TACTACTCTC TAGTAAAGTC
             AGCTAATTAA GCTTTCGGGC CCATACCCCG AAAATGTTGG TTTAAACCCT
             TCCTCTACTA ATGAACCCAA TCATAATATT CATCATCATT TCAAGCCTGG
             CCCTAGGCAC AGTCATCACA ATATCAAGCT ACCATTGAAT TATCGCATGA
             ATTGGCCTAG AGATAAACAC CCTAGCAATC ATTCCAATCA TTGCAAAACA
             TCACCACCCA CGTGCAACT
14.02^31      TTTGCCCTAT TTTTCCTAGC AGAATATGCT AACATTATAA TAATAAATAC
             CTTAACATGT ATCCTCTTTA TAAACCCAGG AAGCGCCACG CCACCAGATA
             CATTCACAGT TAGCCTCATA CTAAAAGCAT CTCTATTAAC AATCTTATTC
             CTATGGGTTC GGGCCTCCTA CCCACGATTC CGATATGACC AACTAATACA
             CCTATTATGA AAAACATTTT TACCACTGAC ACTAGCTCTA TTCCTATGAC
             ATACCTCCTT TCCAACAACA CTATCTGGAC TCCCCCCACA ATAATAGGAA
             ATATGCCCGA ATTTT-AAGG GCTACTTTGA TAGAGTACGT CACAGGGGTT
             AAAACCCCCT TATTTCCTT- -TTAGAAAAA CAGGGCTCGA ACCTGCACTA
             AAGAGCTCAA AACCCTTTGT ACTTCCATTA TACTACTCTC TAGTAAAGTC
             AGCTAATTAA GCTTTCGGGC CCATACCCCG AAAATGTTGG TTTAAACCCT
             TCCTCTACTA ATGAACCCAA TCATAATATT CATCATCATT TCAAGCCTGG
             CCCTAGGCAC AGTCATCACA ATATCAAGCT ACCATTGAAT TATCGCATGA
             ATTGGCCTAG AGATAAACAC CCTAGCAATC ATTCCAATCA TTGCAAAACA
             TCACCACCCA CGTGCAACT
14.03^32      TTTGCCCTAT TTTTCCTAGC AGAATATGCT AACATTATAA TAATAAATAC
             CTTAACATGT ATCCTCTTTA TAAACCCAGG AAGCGCCACG CCACCAGATA
             CATTCACAGT TAGCCTCATA CTAAAAGCAT CTCTATTAAC AATTTTATTC
             CTATGGGTTC GGGCCTCCTA CCCACGATTC CGATATGACC AACTAATACA
             CCTATTATGA AAAACATTTT TACCACTGAC ACTAGCTCTA TTCCTATGAC
             ATACCTCCTT TCCAACAACA CTATCTGGAC TCCCCCCACA ATAATAGGAA
             ATATGCCCGA ATTTT-AAGG GCTACTTTGA TAGAGTACGT CACAGGGGTT
             AAAACCCCCT TATTTCCTT- -TTAGAAAAA CAGGGCTCGA ACCTGCACTA
             AAGAGCTCAA AACCCTTTGT ACTTCCATTA TACTACTCTC TAGTAAAGTC
             AGCTAATTAA GCTTTCGGGC CCATACCCCG AAAATGTTGG TTTAAACCCT
             TCCTCTACTA ATGAACCCAA TCATAATATT CATCATCATT TCAAGCCTGG
             CCCTAGGCAC AGTCATCACA ATATCAAGCT ACCATTGAAT TATCGCATGA
             ATTGGCCTAG AGATAAACAC CCTAGCAATC ATTCCAATCA TTGCAAAACA
             TCACCACCCA CGTGCAACT
14.07^34      TTTGCCCTAT TTTTCCTAGC AGAATATGCT AACATTATAA TAATAAATAC
             CTTAACATGT ATCCTCTTTA TAAACCCAGG AAGCGCCACG CCACCAGATA
             CATTCACAGT TAGCCTCATA CTAAAAGCAT CTCTATTAAC AATTTTATTC
             CTATGGGTTC GGGCCTCCTA CCCACGATTC CGATATGACC AACTAATACA
             CCTATTATGA AAAACATTTT TACCACTGAC ACTAGCTCTA TTCCTATGAC
             ATACCTCCTT TCCAACAACA CTATCTGGAC TCCCCCCACA ATAATAGGAA
             ATATGCCCGA ATTTT-AAGG GCTACTTTGA TAGAGTACGT CACAGGGGTT
             AAAACCCCCT TATTTCCTT- -TTAGAAAAA CAGGGCTCGA ACCTGCACTA
             AAGAGCTCAA AACCCTTTGT ACTTCCATTA TACTACTCTC TAGTAAAGTC
             AGCTAATTAA GCTTTCGGGC CCATACCCCG AAAATGTTGG TTTAAACCCT
             TCCTCTACTA ATGAACCCAA TCATAATATT CATCATCATT TCAAGCCTGG
             CCCTAGGCAC AGTCATCACA ATATCAAGCT ACCATTGAGT TATCGCATGA
             ATTGGCCTAG AGATAAACAC CCTAGCAATC ATTCCAATCA TTGCAAAACA
             TCACCACCCA CGTGCAACT
15.01^39      TTTGCCCTAT TTTTCCTAGC AGAATATGCT AACATTATAA TAATAAATAC
             CTTAACATGT ATCCTCTTTA TAAACCCAGG AAGCGCCACG CCACCAGATA
             CATTCACAGT TAGCCTCATA CTAAAAGCAT CTCTATTAAC AATTTTATTC
             CTATGGGTTC GGGCCTCCTA TCCACGATTC CGATATGACC AACTAATACA
             CCTATTATGA AAAACATTTT TACCACTGAC ACTAGCTCTA TTCCTATGAC
             ACACCTCCTT TCCAACAACA CTATCTGGAC TCCCCCCACA ATAATAGGAA
             ATATGCCCGA ATTTT-AAGG GCTACTTTGA TAGAGTACGT CACAGGGGTT
             AAAACCCCCT TATTTCCTT- -TTAGAAAAA CAGGGCTCGA ACCTGCACTA
             AAGAGCTCAA AACCCTTTGT ACTTCCATTA TACTACTCTC TAGTAAAGTC
             AGCTAATTAA GCTTTCGGGC CCATACCCCG AAAATGTTGG TTTAAACCCT
             TCCTCTACTA ATGAACCCAA TCATAATATT CATCATCATT TCAAGCCTGG
             CCCTAGGCAC AGTCATCACA ATATCAAGCT ACCATTGAAT TATCGCATGA
             ATTGGCCTAG AGATAAACAC CCTAGCAATT ATTCCAATCA TTGCAAAACA
             TCACCACCCA CGTGCAACT
15.03^40      TTTGCCCTAT TTTTCCTAGC AGAATATGCT AACATTATAA TAATAAATAC
             CTTAACATGT ATCCTCTTTA TAAACCCAGG AAGCGCCACG CCACCGGATA
             CATTCACAGT TAGCCTCATA CTAAAAGCAT CTCTATTAAC AATTTTATTC
             CTATGGGTTC GGGCCTCCTA TCCACGATTC CGATATGACC AACTAATACA
             CCTATTATGA AAAACATTTT TACCACTGAC ACTAGCCCTA TTCCTATGAC
             ACACCTCCTT TCCAACAACA CTATCTGGGC TCCCCCCACA ATAATAGGAA
             ATATGCCCGA ATTTT-AAGG GCTACTTTGA TAGAGTACGT CACAGGGGTT
             AAAACCCCCT TATTTCCTT- -TTAGAAAAA CAGGGCTCGA ACCTGCACTA
             AAGAGCTCAA AACCCTTTGT ACTTCCATTA TACTACTCTC TAGTAAAGTC
             AGCTAATTAA GCTTTCGGGC CCATACCCCG AAAATGTTGG TTTAAACCCT
             TCCTCTACTA ATGAACCCAA TCATAATATT CATCATCATT TCAAGCCTGG
             CCCTAGGCAC AGTCATCACA ATATCAAGCT ACCATTGAAT TATCGCATGA
             ATTGGCCTAG AGATAAACAC CCTAGCAATT ATTCCAATCA TTGCAAAACA
             TCACCACCCA CGTGCAACT
15.05^41      TTTGCCCTAT TTTTCCTAGC AGAATATGCT AACATTATAA TAATAAATAC
             CTTAACATGT ATCCTCTTTA TAAACCCAGG AAGCGCCACG CCACCAGATA
             CATTCACAGT TAGCCTCATA CTAAAAGCAT CTTTATTAAC AATTTTATTC
             CTATGGGTTC GGGCCTCCTA TCCACGATTC CGATATGACC AACTAATACA
             CCTATTATGA AAAACATTTT TACCACTGAC ACTAGCTCTA TTCCTATGAC
             ACACCTCCTT TCCAACAACA CTATCTGGAC TCCCCCCACA ATAATAGGAA
             ATATGCCCGA ATTTT-AAGG GCTACTTTGA TAGAGTACGT CACAGGGGTT
             AAAACCCCCT TATTTCCTT- -TTAGAAAAA CAGGGCTCGA ACCTGCACTA
             AAGAGCTCAA AACCCTTTGT ACTTCCATTA TACTACTCTC TAGTAAAGTC
             AGCTAATTAA GCTTTCGGGC CCATACCCCG AAAATGTTGG TTTAAACCCT
             TCCTCTACTA ATGAACCCAA TCATAATATT CATCATCATT TCAAGCCTGG
             CCCTAGGCAC AGTCATCACA ATATCAAGCT ACCATTGAAT TATCGCATGA
             ATTGGCCTAG AGATAAACAC CCTAGCAATT ATTCCAATCA TTGCAAAACA
             TCACCACCCA CGTGCAACT
15.06^42      TTTGCCCTAT TTTTCCTAGC AGAATATGCT AACATTATAA TAATAAATAC
             CTTAACATGT ATCCTCTTTA TAAACCCAGG AAGCGCCACG CCACCGGATA
             CATTCACAGT TAGCCTCATA CTAAAAGCAT CTCTATTAAC AATTTTATTC
             CTATGGGTTC GGGCCTCCTA TCCACGATTC CGATATGACC AACTAATACA
             CCTATTATGA AAAACATTTT TACCACTGAC ACTAGCTCTA TTCCTATGAC
             ACACCTCCTT TCCAACAACA CTATCTGGAC TCCCCCCACA ATAATAGGAA
             ATATGCCCGA ATTTT-AAGG GCTACTTTGA TAGAGTACGT CACAGGGGTT
             AAAACCCCCT TATTTCCTT- -TTAGAAAAA CAGGGCTCGA ACCTGCACTA
             AAGAGCTCAA AACCCTTTGT ACTTCCATTA TACTACTCTC TAGTAAAGTC
             AGCTAATTAA GCTTTCGGGC CCATACCCCG AAAATGTTGG TTTAAACCCT
             TCCTCTACTA ATGAACCCAA TCATAATATT CATCATCATT TCAAGCCTGG
             CCCTAGGCAC AGTCATCACA ATATCAAGCT ACCATTGAAT TATCGCATGA
             ATTGGCCTAG AGATAAACAC CCTAGCAATT ATTCCAATCA TTGCAAAACA
             TCACCACCCA CGTGCAACT
15.07^43      TTTGCCCTGT TTTTCCTAGC AGAATATGCT AACATTATAA TAATAAATAC
             CTTAACATGT ATCCTCTTTA TAAACCCAGG AAGCGCCACG CCACCGGATA
             CATTCACAGT TAGCCTCATA CTAAAAGCAT CTCTATTAAC AATTTTATTC
             CTATGGGTTC GGGCCTCCTA TCCACGATTC CGATATGACC AACTAATACA
             CCTATTATGA AAAACATTTT TACCACTGAC ACTAGCTCTA TTCCTATGAC
             ACACCTCCTT TCCAACAACA CTATCTGGAC TCCCCCCACA ATAATAGGAA
             ATATGCCCGA ATTTT-AAGG GCTACTTTGA TAGAGTACGT CACAGGGGTT
             AAAACCCCCT TATTTCCTT- -TTAGAAAAA CAGGGCTCGA ACCTGCACTA
             AAGAGCTCAA AACCCTTTGT ACTTCCATTA TACTACTCTC TAGTAAAGTC
             AGCTAATTAA GCTTTCGGGC CCATACCCCG AAAATGTTGG TTTAAACCCT
             TCCTCTACTA ATGAACCCAA TCATAATATT CATCATCATT TCAAGCCTGG
             CCCTAGGCAC AGTCATCACA ATATCAAGCT ACCATTGAAT TATCGCATGA
             ATTGGCCTAG AGATAAACAC CCTAGCAATT ATTCCAATCA TTGCAAAACA
             TCACCACCCA CGTGCAACT
15.08^44      TTTGCCCTAT TTTTCCTAGC AGAATATGCT AACATTATAA TAATAAATAC
             CTTAACATGT ATCCTCTTTA TAAACCCAGG AAGCGCCACG CCACCAGATA
             CATTCACAGT TAGCCTCATA CTAAAAGCAT CTCTATTAAC AATTTTATTC
             CTATGGGTTC GGGCCTCCTA TCCACGATTC CGATATGACC AACTAATACA
             CCTATTATGA AAAACATTTT TACCACTGAC ACTAGCTCTA TTCCTATGAC
             ACACCTCCTT TCCAACAACA CTATCTGGAC TCCCCCCACA ATAATAGGAA
             ATATGCCCGA ATTTT-AAGG GCTACTTTGA TAGAGTACGT CACAGGGGTT
             AAAACCCCCT TATTTCCTT- -TTAGAAAAA CAGGACTCGA ACCTGCACTA
             AAGAGCTCAA AACCCTTTGT ACTTCCATTA TACTACTCTC TAGTAAAGTC
             AGCTAATTAA GCTTTCGGGC CCATACCCCG AAAATGTTGG TTTAAACCCT
             TCCTCTACTA ATGAACCCAA TTATAATATT CATCATCATT TCAAGCCTGG
             CCCTAGGCAC AGTCATCACA ATATCAAGCT ACCATTGAAT TATCGCATGA
             ATTGGCCTAG AGATAAACAC CCTAGCAATT ATTCCAATCA TTGCAAAACA
             TCACCACCCA CGTGCAACT
13.01^47      TTTGCCCTAT TTTTCCTAGC AGAATATGCT AACATTATAA TAATAAATAC
             CTTAACATGT ATCCTCTTTA TAAACCCAGG AAGCGCCACG CCACCAGATA
             CATTCACAGT TAGCCTCATA CTAAAAGCAT CTCTATTAAC AATTTTATTC
             CTATGGGTTC GGGCCTCCTA CCCACGATTC CGATATGACC AACTAATACA
             CCTATTATGA AAAACATTTT TACCACTGAC ACTAGCTCTA TTCCTATGAC
             ATACCTCCTT TCCAACAACA CTATCTGGAC TCCCCCCACA ATAATAGGAA
             ATATGCCCGA ATTTT-AAGG GCTACTTTGA TAGAGTACGT CACAGGGGTT
             AAAACCCCCT TATTTCCTT- -TTAGAAAAA CAGGGCTCGA ACCTGCACTA
             AAGAGCTCAA AACCCTTTGT ACTTCCATTA TACTACTCTC TAGTAAAGTC
             AGCTAATTAA GCTTTCGGGC CCATACCCCG AAAATGTTGG TTTAAACCCT
             TCCTCTACTA ATGAACCCAA TCATAATATT CATCATCATT TCAAGCCTGG
             CCCTAGGCAC AGTCATCACA ATATCAAGCT ACCATTGAAT TATCGCATGA
             ATTGGCCTAG AGATAAACAC CCTAGCAATC ATTCCAATCA TTGCAAAACA
             TCACCACCCA CGTGCAACT
13.04^48      TTTGCCCTAT TTTTCCTAGC AGAATATGCT AACATTATAA TAATAAATAC
             CTTAACATGT ATCCTCTTTA TAAACCCAGG AAGCGCCACG CCACCAGATA
             CATTCACAGT TAGCCTCATA CTAAAAGCAT CTCTATTAAC AATTTTATTC
             CTATGGGTTC GGGCCTCCTA CCCACGATTC CGATATGACC AACTAATACA
             CCTATTATGA AAAACATTTT TACCACTGAC ACTAGCTCTA TTCCTATGAC
             ATACCTCCTT TCCAACAACA CTATCTGGAC TCCCCCCACA ATAATAGGAA
             ATATGCCCGA ATTTT-AAGG GCTACTTTGA TAGAGTACGT CACAGGGGTT
             AAAACCCCCT TATTTCCTT- -TTAGAAAAA CAGGGCTCGA ACCTGCACTA
             AAGAGCTCAA AACCCTTTGT ACTTCCATTA TACTACTCTC TAGTAAAGTC
             AGCTAATTAA GCTTTCGGGC CCATACCCCG AAAATGTTGG TTTAAACCCT
             TCCTCTACTA ATGAACCCAA TCATAATATT CATCATCATT TCAAGCCTGG
             CCCTAGGCAC AGTCATCACA ATATCAAGCT ACCATTGAAT TATCGCATGA
             ATTGGCCTAG AGATAAACAC CCTAGCAATC ATTCCAATCA TTGCAAAACA
             TCACCACCCA CGTGCAACT
13.06^49      TTTGCCCTAT TTTTCCTAGC AGAATATGCT AACATTATAA TAATAAATAC
             CTTAACATGT ATCCTCTTTA TAAACCCAGG AAGCGCCACG CCACCAGATA
             CATTCACAGT TAGCCTCATA CTAAAAGCAT CTCTATTGAC AATTTTATTC
             CTATGGGTTC GGGCCTCCTA CCCACGATTC CGATATGACC AACTAATACA
             CCTATTATGA AAAACATTTT TACCACTGAC ACTAGCTCTA TTCCTATGAC
             ATACCTCCTT TCCAACAACA CTATCTGGAC TCCCCCCACA ATAATAGGAA
             ATATGCCCGA ATTTT-AAGG GCTACTTTGA TAGAGTACGT CACAGGGGTT
             AAAACCCCCT TATTTCCTT- -TTAGAAAAA CAGGGCTCGA ACCTGCACTA
             AAGAGCTCAA AACCCTTTGT ACTTCCATTA TACTACTCTC TAGTAAAGTC
             AGCTAATTAA GCTTTCGGGC CCATACCCCG AAAATGTTGG TTTAAACCCT
             TCCTCTACTA ATGAACCCAA TCATAATATT CATCATCATT TCAAGCCTGG
             CCCTAGGCAC AGTCATCACA ATATCAAGCT ACCATTGAAT TATCGCATGA
             ATTGGCCTAG AGATAAACAC CCTAGCAATC ATTCCAATCA TTGCAAAACA
             TCACCACCCA CGTGCAACT
13.07^50      TTTGCCCTAT TTTTCCTAGC AAAATATGCT AACATTATAA TAATAAATAC
             CTTAACATGT ATCCTCTTTA TAAACCCAGG AAGCGCCACG CCACCAGATA
             CATTCACAGT TAGCCTCATA CTAAAAGCAT CTCTATTAAC AATTTTATTC
             CTATGGGTTC GGGCCTCCTA CCCACGATTC CGATATGACC AACTAATACA
             CCTATTATGA AAAACATTTT TACCACTGAC ACTAGCTCTA TTCCTATGAC
             ATACCTCCTT TCCAACAACA CTATCTGGAC TCCCCCCACA ATAATAGGAA
             ATATGCCCGA ATTTT-AAGG GCTACTTTGA TAGAGTACGT CACAGGGGTT
             AAAACCCCCT TATTTCCTT- -TTAGAAAAA CAGGGCTCGA ACCTGCACTA
             AAGAGCTCAA AACCCTTTGT ACTTCCATTA TACTACTCTC TAGTAAAGTC
             AGCTAATTAA GCTTTCGGGC CCATACCCCG AAAATGTTGG TTTAAACCCT
             TCCTCTACTA ATGAACCCAA TCATAATATT CATCATCATT TCAAGCCTGG
             CCCTAGGCAC AGTCATCACA ATATCAAGCT ACCATTGAAT TATCGCATGA
             ATTGGCCTAG AGATAAACAC CCTAGCAGTC ATTCCAATCA TTGCAAAACA
             TCACCACCCA CGTGCAACT
7.07^54     TTCGCCCTAT TTTTCCTAGC AGAATATGCT AACATTATAA TAATAAATAC
             CTTAACATGT ATCCTCTTTA TAAACCCAGG AACCGCCACA CCACCAGATA
             CATTCACAAT TAGCCTCATA CTAAAAGCAT CTCTATTAAC AATTTTATTC
             CTATGAGTTC GGGCCTCCTA TCCACGATTT CGATATGATC AACTAATACA
             CCTATTATGA AAAACATTTT TACCACTGAC ACTAGCCCTA TTCCTATGAC
             ACACCTCCTT TCCAACAACA CTATCTGGAC TCCCCCCACA ATAATAGGAA
             ATATGCCCGA ATTTT-AAGG GCTACTTTGA TAGAGTACGT CACAGGGGTT
             AGAACCCCCT TATTTCCTT- -TTAGAAAAA CAGGGCTCGA ACCTGCACCA
             AAGAGCTCAA AACCCTTTGT ACTTCCATTA TACTACTCTC TAGTAAAGTC
             AGCTAATTAA GCTTTCGGGC CCATACCCCG AAAATGTTGG TTTAAACCCT
             TCCTCTACTA ATGAACCCAA TCATAATATC CATCATCATT TCAAGCCTAG
             CCCTAGGCAC AATCATCACA ATATCAAGCT ACCATTGAAT TGTCGCATGA
             ATTGGCCTAG AGATAAACAC CCTAGCAATC ATTCCAATCA TTGCAAAACG
             CCACCACCCA CGTGCAACT
7.08^55     TTCGCCCTAT TTTTCCTAGC AGAATATGCT AACATTATAA TAATAAATAC
             CTTAACATGT ATCCTCTTTA TAAACCCAGG AACCGCCACA CCACCAGATA
             CATTCACAAT TAGCCTCATA CTAAAAGCAT CTCTATTAAC AATTTTATTC
             CTATGAGTTC GGGCCTCCTA TCCACGATTT CGATATGATC AACTAATACA
             CCTATTATGA AAAACATTTT TACCACTGAC ACTAGCCCTA TTCCTATGAC
             ACACCTCCTT TCCAACAACA CTATCTGGAC TCCCCCCACA ATAATAGGAA
             ATATGCCCGA ATTTT-AAGG GCTACTTTGA TAGAGTACGT CACAGGGGTT
             AGAACCCCCT TATTTCCTT- -TTAGAAAAA CAGGGCTCGA ACCTGCACCA
             AAGAGCTCAA AACCCTTTGT ACTTCCATTA TACTACTCTC TAGTAAAGTC
             AGCTAATTAA GCTTTCGGGC CCATACCCCG AAAATGTTGG TTTAAACCCT
             TCCTCTACTA ATGAACCCAA TCATAATATC CATCATCATT TCAAGCCTAG
             CCCTAGGCAC AATCATCACA ATATCAAGCT ACCATTGAAT TATCGCATGA
             ATTGGCCTAG AGATAAACAC CCTAGCAATC ATTCCAATCA TTGCAAAACG
             CCACCACCCA CGTGCAACT
7.09^56     TTCGCCCTAT TTTTCCTAGC AGAATATGCT AACATTATAA TAATAAATAC
             CTTAACATGT ATCCTCTTTA TAAACCCAGG AACCGCCACA CCACCAGATA
             CATTCACAAT TAGCCTCATA CTAAAAGCAT CTCTATTAAC AATTTTATTC
             CTATGAGTTC GGGCCTCCTA TCCACGATTC CGATATGATC AACTAATACA
             CCTATTATGA AAAACATTTT TACCACTGAC ACTAGCCCTA TTCCTATGAC
             ACACCTCCTT TCCAACAACA CTATCTGGAC TCCCCCCACA ATAATAGGAA
             ATATGCCCGA ATTTT-AAGG GCTACTTTGA TAGAGTACGT CACAGGGGTT
             AGAACCCCCT TATTTCCTT- -TTAGAAAAA CAGGGCTCGA ACCTGCACCA
             AAGAGCTCAA AACCCTTTGT ACTTCCATTA TACTACTCTC TAGTAAAGTC
             AGCTAATTAA GCTTTCGGGC CCATACCCCG AAAATGTTGG TTTAAACCCT
             TCCTCTACTA ATGAACCCAA TCATAATATC CATCATCATT TCAAGCCTAG
             CCTTAGGCAC AATCATCACA ATATCAAGCT ACCATTGAAT TATCGCATGA
             ATTGGCCTAG AGATAAACAC CCTAGCAATC ATTCCAATCA TTGCAAAACG
             CCACCACCCA CGTGCAACT
7.10^57     TTCGCCCTAT TTTTCCTAGC AGAATATGCT AACATTATAA TAATAAATAC
             CTTAACATGT ATCCTCTTTA TAAACCCAGG AACCGCCACA CCACCAGATA
             CATTCACAAT TAGCCTCATA CTAAAAGCAT CTCTATTAAC AATTTTATTC
             CTATGAGTTC GGGCCTCCTA TCCACGATTC CGATATGATC AACTAATACA
             CCTATTATGA AAAACATTTT TACCACTGAC ACTAGCCCTA TTCCTATGAC
             ACACCTCCTT TCCAACAACA CTATCTGGAC TCCCCCCACA ATAATAGGAA
             ATATGCCCGA ATTTT-AAGG GCTACTTTGA TAGAGTACGT CACAGGGGTT
             AGAACCCCCT TATTTCCTT- -TTAGAAAAA CAGGGCTCGA ACCTGCACCA
             AAGAGCTCAA AACCCTTTGT ACTTCCATTA TACTACTCTC TAGTAAAGTC
             AGCTAATTAA GCTTTCGGGC CCATACCCCG AAAATGTTGG TTTAAACCCT
             TCCTCTACTA ATGAACCCAA TCATAATATC CATCATCATT TCAAGCCTAG
             CCCTAGGCAC AATCATCACA ATATCAAGCT ACCATTGAAT TATCGCATGA
             ATTGGCCTAG AGATAAACAC CCTAGCAATC ATTCCAATCA TTGCAAAACG
             CCACCACCCA CGTGCAACT
7.11^58     TTCGCCCTAT TTTTCCTAGC AGAATATGCT AACATTATAA TAATAAATAC
             CTTAACATGT ATCCTCTTTA TAAACCCAGG AACCGCCACA CCACCAGATA
             CATTCACAAT TAGCCTCATA CTAAAAGCAT CTCTATTAAC AATTTTATTC
             CTATGAGTTC GGGCCTCCTA TCCACGATTC CGATATGATC AACTAATACA
             CCTATTATGA AAAACATTTT TACCACTGAC ACTAGCCCTA TTCCTATGAC
             ACACCTCCTT TCCAACAACA CTATCTGGAC TCCCCCCACA ATAATAGGAA
             ATATGCCCGA ATTTT-AAGG GCTACTTTGA TAGAGTACGT CACAGGGGTT
             AGAACCCCCT TATTTCCTT- -TTAGAAAAA CAGGGCTCGA ACCTGCACCA
             AAGAGCTCAA AACCCTTTGT ACTTCCATTA TACTACTCTC TAGTAAAGTC
             AGCTAATTAA GCTTTCGGGC CCATACCCCG AAAATGTTGG TTTAAACCCT
             TCCTCTACTA ATGAACCCAA TCATAATATC CATCATCATT TCAAGCCTAG
             CCCTAGGCAC AATCATCACA ATATCAAGCT ACCATTGAAT TATCGCATGA
             ATTGGCCTAG AGATAAACAC CCTAGCAATC ATTCCAATCA TTGCAAAACG
             CCACCACCCA CGTGCAACT
6.01^61     TTTGCCCTGT TTTTCCTAGC AGAATATGCT AACATTATAA TAATAAATAC
             CTTAACATGT GTCCTCTTTA TTAATCCAGG AAGCGCCACA CCACCAGATA
             TATTCACAAT TAGCCTCATA CTAAAAGCAT CTCTATTAAC AATTTTATTC
             CTATGAGTTC GGGCCTCCTA TCCACGATTC CGATATGACC AACTAATACA
             CCTATTATGA AAAACATTTT TACCACTGAC ACTCGCCCTA TTCCTATGAC
             ACACCTCCTT TCCAACAACA CTATCTGGGC TCCCCCCACA ATAGTAGGAA
             ATATGCCCGA ATTTT-AAGG GCTACTTTGA TAGAGTACGT TACAGGGGTT
             AGAACCCCCT TATTTCCTT- -TTAGAAAAA CAGGGCTCGA ACCTGCACCA
             AAGAGCCCAA AACCCTTTGT ACTTCCGTTA TACTACTCTC TAGTAAAGTC
             AGCTAATTAA GCTTTCGGGC CCATACCCCG AAAATGTTGG TTTAAGCCCT
             TCCTCTACTA ATGAACCCAA TCATAATATC AATCATCATT TCAAGCCTGG
             CCCTAGGCAC AATCATCACA ATATCAAGCT ACCATTGAGT TATCGCATGA
             GTTGGCCTAG AGATAAACAC CCTGGCAATC ATTCCAATCA TTGCAAAACA
             CCATCACCCA CGTGCAACT
6.02^62     TTTGCCCTGT TTTTCCTAGC AGAATATGCT AACATTATAA TAATAAATAC
             CTTAACATGT ATCCTCTTTA TTAATCCAGG AAGCGCCACA CCACCAGATA
             TATTCACAAT TAGCCTCATA CTAAAAGCAT CTCTATTAAC AATTTTATTC
             CTATGAGTTC GGGCCTCCTA TCCACGATTC CGATATGACC AACTAATACA
             CCTATTATGA AAAACATTTT TACCACTGAC ACTCGCCCTA TTCCTATGAC
             ACACCTCCTT TCCAACAACA CTATCTGGGC TCCCCCCACA ATAGTAGGAA
             ATATGCCCGA ATTTT-AAGG GCTACTTTGA TAGAGTACGT TACAGGGGTT
             AGAACCCCCT TATTTCCTT- -TTAGAAAAA CAGGGCTCGA ACCTGCACCA
             AAGAGCCCAA AACCCTTTGT ACTTCCGTTA TACTACTCTC TAGTAAAGTC
             AGCTAATTAA GCTTTCGGGC CCATACCCCG AAAATGTTGG TTTAAACCCT
             TCCTCTACTA ATGAACCCAA TCATAATATC AATCATCATT TCAAGCCTGG
             CTCTAGGCAC AATCATCACA ATATCAAGCT ACCATTGAGT TATCGCATGA
             GTTGGCCTAG AGATAAATAC CCTGGCAATC ATTCCAATCA TTGCAAAACA
             CCACCACCCA CGTGCAACT
6.03^63     TTTGCCCTGT TTTTCCTAGC AGAATATGCT AACATTATAA TAATAAATAC
             CTTAACATGT GTCCTCTTTA TTAATCCAGG AAGCGCCACA CCACCAGATA
             TATTCACAAT TAGCCTCATA CTAAAAACAT CTCTATTAAC AATTTTATTC
             CTATGAGTTC GGGCCTCCTA TCCACGATTC CGATATGACC AACTAATACA
             CCTATTATGA AAAACATTTT TACCACTGAC ACTCGCCCTA TTCCTATGAC
             ACACCTCCTT TCCAACAACA CTATCTGGGC TCCCCCCACA ATAGTAGGAA
             ATATGCCCGA ATTTT-AAGG GCTACTTTGA TAGAGTACGT TACAGGGGTT
             AAAACCCCCT TATTTCCTT- -TTAGAAAAA CAGGGCTCGA ACCTGCACCA
             AAGAGCCCAA AACCCTTTGT ACTTCCGTTA TACTACTCTC TAGTAAAGTC
             AGCTAATTAA GCTTTCGGGC CCATACCCCG AAAATGTTGG TTTAAACCCT
             TCCTCTACTA ATGAACCCAA TCATAATATC AATCATCATT TCAAGCCTGG
             CTCTAGGCAC AATCATCACA ATATCAAGCT ACCATTGAGT TATCGCATGA
             GTTGGCCTAG AGATAAACAC CCTGGCAATC ATTCCAATCA TTGCAAAACA
             CCACCACCCA CGTGCAACT
6.06^65     TTTGCCCTGT TTTTCCTAGC AGAATATGCT AACATTATAA TAATAAATAC
             CTTAACATGT GTCCTCTTTA TTAATCCAGG AAGCGCCACA CCACCAGATA
             TATTCACAAT TAGCCTCATA CTAAAAACAT CTCTATTAAC AATTTTATTC
             CTATGAGTTC GGGCCTCCTA TCCACGATTC CGATATGACC AACTAATACA
             CCTATTATGA AAAACATTTT TACCACTGAC ACTCGCCCTA TTCCTATGAC
             ACACCTCCTT TCCAACAACA CTATCTGGGC TCCCCCCACA ATAGTAGGAA
             ATATGCCCGA ATTTT-AAGG GCTACTTTGA TAGAGTACGT TACAGGGGTT
             AGAACCCCCT TATTTCCTT- -TTAGAAAAA CAGGGCTCGA ACCTGCACCA
             AAGAGCCCAA AACCCTTTGT ACTTCCGTTA TACTACTCTC TAGTAAAGTC
             AGCTAATTAA GCTTTCGGGC CCATACCCCG AAAATGTTGG TTTAAACCCT
             TCCTCTACTA ATGAACCCAA TCATAATATC AATCATCATT TCAAGCCTGG
             CTCTAGGCAC AATCATCACA ATATCAAGCT ACCATTGAGT TATCGCATGA
             GTTGGCCTAA AGATAAACAC CCTGGCAATC ATTCCAATCA TTGCAAAACA
             CCACCACCCA CGTGCAACT
6.07^66     TTTGCCCTGT TTTTCCTAGC AGAATATGCT AACATTATAA TAATAAATAC
             CTTAACATGT ATCCTCTTTA TTAATCCAGG AAGCGCCACA CCACCAGATA
             TATTCACAAT TAGCCTCATA CTAAAAGCAT CTCTATTAAC AATTTTATTC
             CTATGAGTTC GGGCCTCCTA TCCACGATTC CGATATGACC AACTAATACA
             CCTATTATGA AAAACATTTT TACCACTGAC ACTCGCCCTA TTCCTATGAC
             ACACCTCCTT TCCAACAACA CTATCTGGGC TCCCCCCACA ATAGTAGGAA
             ATATGCCCGA ATTTT-AAGG GCTACTTTGA TAGAGTACGT TACAGGGGTT
             AGAACCCCCT TATTTCCTT- -TTAGAAAAA CAGGGCTCGA ACCTGCACCA
             AAGAGCCCAA AACCCTTTGT ACTTCCGTTA TACTACTCTC TAGTAAAGTC
             AGCTAATTAA GCTTTCGGGC CCATACCCCG AAAATGTTGG TTTAAACCCT
             TCCTCTACTA ATGAACCCAA TCATAATATC AATCATCATT TCAAGCCTGG
             CTCTAGGCAC AATCATCACA ATATCAAGCT ACCATTGAGT TATCGCATGA
             GTTGGCCTAG AGATAAATAC CCTGGCAATC ATTCCAGTCA TTGCAAAACA
             CCACCACCCA CGTGCAACT
6.08^67     TTTGCCCTGT TTTTCCTAGC AGAATATGCT AACATTATAA TAATAAATAC
             CTTAACATGT GTCCTCTTTA TTAATCCAGG AAGCGCCACA CCACCAGATA
             TATTCACAAT TAGCCTCATA CTAAAAGCAT CTCTATTAAC AATTTTATTC
             CTATGAGTTC GGGCCTCCTA TCCACGATTC CGATATGACC AACTAATACA
             CCTATTATGA AAAACATTTT TACCACTGAC ACTCGCCCTA TTCCTATGAC
             ACACCTCCTT TCCAACAACA CTATCTGGGC TCCCCCCACA ATAGTAGGAA
             ATATGCCCGA ATTTT-AAGG GCTACTTTGA TAGAGTACGT TACAGGGGTT
             AGAACCCCCT TATTTCCTT- -TTAGAAAAA CAGGGCTCGA ACCTGCACCA
             AAGAGCCCAA AACCCTTTGT ACTTCCGTTA TACTACTCTC TAGTAAAGTC
             AGCTAATTAA GCTTTCGGGC CCATACCCCG AAAATGTTGG TTTAAACCCT
             TCCTCTACTA ATGAACCCAA TCATAATATC AATTATCATT TCAAGCCTGG
             CTCTAGGCAC AATCATCACA ATATCAAGCT ACCATTGAGT TATCGCATGA
             GTTGGCCTAG AGATAAACAC CCTGGCAATC ATTCCAATCA TTGCAAAACA
             CCACCACCCA CGTGCAACT
6.09^68     TTTGCCCTGT TTTTCCTAGC AGAATATGCT AACATTATAA TAATAAATAC
             CTTAACATGT GTCCTCTTTA TTAATCCAGG AAGCGCCACA CCACCAGATA
             TATTCACAAT TAGCCTCATA CTAAAAGCAT CTCTATTAAC AATTTTATTC
             CTATGAGTTC GGGCCTCCTA TCCACGATTC CGATATGACC AACTAATACA
             CCTATTATGA AAAACATTTT TACCACTGAC ACTCGCCCTA TTCCTATGAC
             ACACCTCCTT TCCAACAACA CTATCTGGGC TCCCCCCACA ATAGTAGGAA
             ATATGCCCGA ATTTT-AAGG GCTACTTTGA TAGAGTACGT TACAGGGGTT
             AGAACCCCCT TATTTCCTT- -TTAGAAAAA CAGGGCTCGA ACCTGCACCA
             AAGAGCCCAA AACCCTTTGT ACTTCCGTTA TACTACTCTC TAGTAAAGTC
             AGCTAATTAA GCTTTCGGGC CCATACCCCG AAAATGTTGG TTTAAACCCT
             TCCTCTACTA ATGAACCCAA TCATAATATC AATTATCATT TCAAGCCTGG
             CTCTAGGCAC AATCATCACA ATATCAAGCT ACCATTGAGT TATCGCATGA
             GTTGGCCTAG AGATAAACAC CCTGGCAATC ATTCCAATCA TTGCAAAACA
             CCACCACCCA CGTGCAACT
6.10^69     TTTGCCCTGT TTTTCCTAGC AGAATATGCT AACATTATAA TAATAAATAC
             CTTAACATGT GTCCTCTTTA TTAATCCAGG AAGCGCCACA CCACCAGATA
             TATTCACAAT TAGCCTCATA CTAAAAACAT CTCTATTAAC AATTTTATTC
             CTATGAGTTC GGGCCTCCTA TCCACGATTC CGATATGACC AACTAATACA
             CCTATTATGA AAAACATTTT TACCACTGAC ACTCGCCCTA TTCCTATGAC
             ACACCTCCTT TCCAACAACA CTATCTGGGC TCCCCCCACA ATAGTAGGAA
             ATATGCCCGA ATTTT-AAGG GCTACTTTGA TAGAGTACGT TACAGGGGTT
             AGAACCCCCT TATTTCCTT- -TTAGAAAAA CAGGGCTCGA ACCTGCACCA
             AAGAGCCCAA AACCCTTTGT ACTTCCGTTA TACTACTCTC TAGTAAAGTC
             AGCTAATTAA GCTTTCGGGC CCATACCCCG AAAATGTTGG TTTAAACCCT
             TCCTCTACTA ATGAACCCAA TCATAATATC AATCATCATT TCAAGCCTGG
             CTCTAGGCAC AATCATCACA ATATCAAGCT ACCATTGAGT TATCGCATGA
             GTTGGCCTAG AGATAAACAC CCTGGCAATC ATTCCAATCA TTGCAAAACA
             CCACCACCCA CGTGCAACT
6.11^70     TTTGCCCTGT TTTTCCTAGC AGAATATGCT AACATTATAA TAATAAATAC
             CTTAACATGT ATCCTCTTTA TTAATCCAGG AAGCGCCACA CCACCAGATA
             TATTCACAAT TAGCCTCATA CTAAAAGCAT CTCTATTAAC AATTTTATTC
             CTATGAGTTC GGGCCTCCTA TCCACGATTC CGATATGACC AACTAATACA
             CCTATTATGA AAAACATTTT TACCACTGAC ACTCGCCCTA TTCCTATGAC
             ACACCTCCTT TCCAACAACA CTATCTGGGC TCCCCCCACA ATAGTAGGAA
             ATATGCCCGA ATTTT-AAGG GCTACTTTGA TAGAGTACGT TACAGGGGTT
             AGAACCCCCT TATTTCCTT- -TTAGAAAAA CAGGGCTCGA ACCTGCACCA
             AAGAGCCCAA AACCCTTTGT ACTTCCGTTA TACTACTCTC TAGTAAAGTC
             AGCTAATTAA GCTTTCGGGC CCATACCCCG AAAATGTTGG TTTAAACCCT
             TCCTCTACTA ATGAACCCAA TCATAATATC AATCATCATT TCAAGCCTGG
             CTCTAGGCAC AATCATCACA ATATCAAGCT ACCATTGAGT TATCGCATGA
             GTTGGCCTAG AGATAAACAC CCTGGCAATC ATTCCAATCT TTGCAAAACA
             CCACCACCCA CGTGCAACT
5.01^71     TTTGCCCTAT TTTTCCTAGC AGAATATGCT AACATTATAA TAATAAATAC
             CTTGACATGT GTCCTCTTTA TAAACCCAGG AAGCGCCACA CCACCAGATA
             CATTCACAAT TAACCTTATA CTGAAAGCAT CTCTATTAAC AATTTTATTC
             CTGTGGGTTC GGGCCTCCTA CCCACGATTC CGATATGACC AACTAATACA
             CCTATTATGA AAAACATTTT TACCACTGAC ACTAGCCCTG TTCCTATGAC
             ACACCTCCTT TCCAACAACA CTATCTGGAC TCCCCCCACA ATAATAGGAA
             ATATGCCCGA ATTCT-AAGG GCTACTTTGA TAGAGTACGT CACAGGGGTT
             AGAACCCCCT TATTTCCTT- -TTAGAAAAA CAGGACTCGA ACCTGCACCA
             AAGAGCTCAA AACCCTTTGT ACTCCCATTA TACTACTCTC TAGTAAAGTC
             AGCTAATTAA GCTTTCGGGC CCATACCCCG AAAATGTTGG TTTGAACCCT
             TCCTCTACTA ATGAACCCAA TCATAATATC CACCATCATT TCAAGCCTGG
             CCCTAGGCAC AATCATCACA ATATCAAGCT ACCACTGAAT CATAGCATGA
             GTTGGCCTAG AGATAAACAC CCTAGCAGTC ATCCCAATTA TTGCAAAGCG
             CCACCACCCA CGTGCAACT
5.02^72     TTTGCCCTAT TTTTCCTAGC AGAATATGCT AACATTATAA TAATAAATAC
             CTTGACATGT GTCCTCTTTA TAAACCCAGG AAGCGCCACA CCACCAGATA
             CATTCACAAT TAACCTTATA CTGAAAGCAT CTCTATTAAC AATTTTATTC
             CTGTGGGTTC GGGCCTCCTA CCCACGATTC CGATATGACC AACTAATACA
             CCTATTATGA AAAACATTTT TACCACTGAC ACTAGCCCTG TTCCTATGAC
             ACACCTCCTT TCCAACAACA CTATCTGGAC TCCCCCCACA ATAATAGGAA
             ATATGCCCGA ATTCT-AAGG GCTACTTTGA TAGAGTACGT CACAGGGGTT
             AGAACCCCCT TATTTCCTT- -TTAGAAAAA CAGGACTCGA ACCTGCACCA
             AAGAGCTCAA AACCCTTTGT ACTCCCATTA TACTACTCTC TAGTAAAGTC
             AGCTAATTAA GCTTTCGGGC CCATACCCCG AAAATGTTGG TTTGAACCCT
             TCCTCTACTA ATGAACCCAA TCATAATATC CACCATCATT TCAAGCCTGG
             CCCTAGGCAC AATCATCACA ATATCAAGCT ACCACTGAAT CATAGCATGA
             GTTGGCCTAG AGATAAACAC CCTAGCAGTC ATCCCAATTA TTGCAAAGCG
             CCACCACCCA CGTGCAACT
5.03^73     TTTGCCCTAT TTTTCCTAGC AGAATATGCT AACATTATAA TAATAAATAC
             CTTGACATGT GTCCTCTTTA TAAACCCAGG AAGCGCCACA CCACCAGATA
             CATTCACAAT TAACCTTATA CTGAAAGCAT CTCTATTAAC AATTTTATTC
             CTGTGGGTTC GGGCCTCCTA CCCACGATTC CGATATGACC AACTAATACA
             CCTATTATGA AAAACATTTT TACCACTGAC ACTAGCCCTG TTCCTATGAC
             ACACCTCCTT TCCAACAACA CTATCTGGAC TCCCCCCACA ATAATAGGAA
             ATATGCCCGA ATTCT-AAGG GCTACTTTGA TAGAGTACGT CACAGGGGTT
             AGAACCCCCT TATTTCCTT- -TTAGAAAAA CAGGACTCGA ACCTGCACCA
             AAGAGCTCAA AACCCTTTGT ACTCCCATTA TACTACTCTC TAGTAAAGTC
             AGCTAATTAA GCTTTCGGGC CCATACCCCG AAAATGTTGG TTTGAACCCT
             TCCTCTACTA ATGAACCCAA TCATAATATC CACCATCATT TCAAGCCTGG
             CCCTAGGCAC AATCATCACA ATATCAAGCT ACCATTGAAT CATAGCATGA
             GTTGGCCTAG AGATAAACAC CCTAGCAATC ATCCCAATTA TTGCAAAGCG
             CCACCACCCA CGTGCAACT
4.01^79     TTTGCCCTAT TTTTCCTAGC AGAATATGCT AACATTATAA TAATAAATAC
             CTTGACATGT GTCCTCTTTA TAAACCCAGG AAGCGCCACA CCACCAGATA
             CATTCACAAT TAACCTTATA CTGAAAGCAT CTCTATTAAC AATTTTATTC
             CTGTGGGTTC GGGCCTCCTA CCCACGATTC CGATATGACC AACTAATACA
             CCTATTATGA AAAACATTTT TACCACTGAC ACTAGCCCTG TTCCTATGAC
             ACACCTCCTT TCCAACAACA CTATCTGGAC TCCCCCCACA ATAATAGGAA
             ATATGCCCGA ATTCT-AAGG GCTACTTTGA TAGAGTACGT CACAGGGGTT
             AGAACCCCCT TATTTCCTT- -TTAGAAAAA CAGGACTCGA ACCTGCACCA
             AAGAGCTCAA AACCCTTTGT ACTCCCACTA TACTACTCTC TAGTAAAGTC
             AGCTAATTAA GCTTTCGGGC CCATACCCCG AAAATGTTGG TTTGAACCCT
             TCCTCTACTA ATGAACCCAA TCATAATATC CACCATCATT TCAAGCCTAG
             CCCTAGGCAC AATCATCACA ATATCAAGCT ACCATTGAAT CATAGCATGA
             GTTGGCCTAG AGATAAACAC CCTAGCAGTC ATCCCAATTA TTGCAAAGCG
             CCACCACCCA CGTGCAACT
1.01^80     TTTGCCCTAT TTTTCCTAGC AGAGTATGCT AATATTATAA TAATAAATAC
             CTTGACATGC GTCCTCTTTA TAAACCCAGG AAGCGCCACA CCACCAGATA
             CATTCACAAT TAGCCTCATA CTAAAAGCAT CTCTATTAAC AATTTTATTC
             CTATGAGTTC GGGCCTCCTA TCCACGATTC CGCTATGATC AACTAATACA
             TCTATTATGA AAAACATTTT TACCGCTGAC ACTGGCCCTA TTCCTATGAC
             ACACCTCCTT CCCAACAACA CTATCTGGAC TCCCCCCACA ATAACAGGAA
             ATATGCCCGA ATTTTTAAGG GCTACTTTGA TAGAGTACGT CACAGGGGTT
             AGAACCCCCT TATTTCCTC- -TTAGAAAAA CAGGACTCGA ACCTGCACCA
             AAGAGCTCAA AACCCTTTGT ACTTCCATTA TACTACTCTC TAGTAAAGTC
             AGCTAATTAA GCTTTCGGGC CCATACCCCG AAAATGTTGG TTTGAACCCT
             TCCTCTACTA ATGAACCCAA TCATAATATC CACCATCATT TCAAGCCTGG
             CCCTAGGCAC GATCATCACA ATATCAAGCT ACCACTGAAT CATCGCATGA
             GTTGGCCTAG AAATAAACAC CCTGGCAATC ATCCCAATTA TTGCAAAACG
             CCACCACCCG CGTGCAACT
1.02^81     TTTGCCCTAT TTTTCCTAGC AGAGTATGCT AATATTATAA TAATAAATAC
             CTTGACATGC GTCCTCTTTA TAAACCCAGG AAGCGCCACA CCACCAGATA
             CATTCACAAT TAGCCTCATA CTAAAAGCAT CTCTATTAAC AATTTTATTC
             CTATGAGTTC GGGCCTCCTA TCCACGATTC CGATATGATC AACTAATACA
             CCTATTATGA AAAACATTTT TACCGCTGAC ACTGGCCCTA TTCCTATGAC
             ACACCTCCTT TCCAACAACA CTATCTGGAC TCCCCCCACA ATAACAGGAA
             ATATGCCCGA ATTTTTAAGG GCTACTTTGA TAGAGTACGT CACAGGGGTT
             AGAACCCCCT TATTTCCTC- -TTAGAAAGA CAGGGCTCGA ACCTGCACCA
             AAGAACTCAA AACTCTTTGT ACTTCCATTA TACTACTCTC TAGTAAAGTC
             AGCTAATTAA GCTTTCGGGC CCATACCCCG AAAATGTTGG TTTGAACCCT
             TCCTCTACTA ATGAACCCAA TCATAATATC CACCATCATT TCAAGCCTGG
             CCCTAGGCAC GATCATCACA ATATCAAGCT ACCACTGAAT CATCGCATGA
             GTTGGCCTAG AAATAAACAC CCTGGCAATT ATCCCAATCA TTGCAAAACG
             CCACCACCCA CGTGCAACT
1.03^82     TTTGCCCTAT TTTTCCTAGC AGAGTATGCT AATATTATAA TAATAAATAC
             CTTGACATGC GTCCTCTTTA TAAACCCAGG AAGCGCCACA CCACCAGATA
             CATTCACAAT TAGCCTCATA CTAAAAGCAT CTCTATTAAC AATTTTATTC
             CTATGAGTTC GGGCCTCCTA TCCACGATTC CGATATGATC AACTAATACA
             CCTATTATGA AAAACATTTT TACCGCTGAC ACTGGCCCTA TTCCTATGAC
             ACACCTCCTT TCCAACAACA CTATCTGGAC TCCCCCCACA ATAACAGGAA
             ATATGCCCGA ATTTTTAAGG GCTACTTTGA TAGAGTACGT CACAGGGGTT
             AGAACCCCCT TATTTCCTC- -TTAGAAAGA CAGGGCTCGA ACCTGCACCA
             AAGAACTCAA AACTCTTTGT ACTTCCATTA TACTACTCTC TAGTAAAGTC
             AGCTAATTAA GCTTTCGGGC CCATACCCCG AAAATGTTGG TTTGAACCCT
             TCCTCTACTA ATGAACCCAA TCATAATATC CACCATCATT TCAAGCCTGG
             CCCTAGGCAC GATCATCACA ATATCAAGCT ACCACTGAAT CATCGCATGA
             GTTGGCCTAG AAATAAACAC CCTGGCAATT ATCCCAATCA TTGCAAAACG
             CCACCACCCA CGTGCAACT
1.04^83     TTTGCCCTAT TTTTCCTAGC AGAGTATGCT AATATTATAA TAATAAATAC
             CTTGACATGC GTCCTCTTTA TAAACCCAGG AAGCGCCACA CCACCAGATA
             CATTCACAAT TAGCCTCATA CTAAAAGCAT CTCTATTAAC AATTTTATTC
             CTATGAGTTC GGGCCTCCTA TCCACGATTC CGATATGATC AACTAATACA
             CCTATTATGA AAAACATTTT TACCGCTGAC ACTGGCCCTA TTCCTATGAC
             ACACCTCCTT TCCAACAACA CTATCTGGAC TCCCCCCACA ATAACAGGAA
             ATATGCCCGA ATTTTTAAGG GCTACTTTGA TAGAGTACGT CACAGGGGTT
             AGAACCCCCT TATTTCCTC- -TTAGAAAGA CAGGGCTCGA ACCTGCACCA
             AAGAACTCAA AACTCTTTGT ACTTCCATTA TACTACTCTC TAGTAAAGTC
             AGCTAATTAA GCTTTCGGGC CCATACCCCG AAAATGTTGG TTTGAACCCT
             TCCTCTACTA ATGAACCCAA TCATAATATC CACCATCATT TCAAGCCTGG
             CCCTAGGCAC GATCATCACA ATATCAAGCT ACCACTGAAT CATCGCATGA
             GTTGGCCTAG AAATAAACAC CCTGGCAATT ATCCCAATCA TTGCAAAACG
             CCACCACCCA CGTGCAACT
3.01^89     TTTGCCTTAT TTTTCCTAGC AGAATATGCT AACATTATAA TAATAAATAC
             CTTGACATGT GTCCTCTTTA TAAACCCAGG AAGCGCCACA CCACCGGATA
             CATTCACAAT TAACCTTATA CTAAAAGCAT CTCTATTAAC AATTTTATTC
             CTGTGGGTTC GGGCCTCCTA CCCACGATTC CGATATGACC AACTAATACA
             CCTATTATGA AAAACATTTT TACCACTGAC ACTAGCCCTG TTCCTATGAC
             ACACCTCCTT TCCAACAACA CTATCTGGAC TCCCCCCCCA ATAATAGGAA
             ATATGCCCGA ATTCT-AAGG GCTACTTTGA TAGAGTACGT CACAGGGGTT
             AGAACCCCCT TATTTCCTT- -TTAGAAAAA CAGGACTCGA ACCTGCACCA
             AAGAGCTCAA AACCCTTTGT ACTCCCCTTA TACTACTCTC TAGTAAAGTC
             AGCTAATTAA GCTTTCGGGC CCATACCCCG AAAATGTTGG TTTGAACCCT
             TCCTCTACTA ATGAACCCAA TCATAATATC CACCATCATT TCAAGCCTGG
             CCCTAGGCAC AATCATCACA ATATCAAGCT ACCATTGAAT CATAGCATGG
             GTTGGCCTAG AGATAAACAC CCTAGCAGTC ATCCCAATTA TTGCAAAACG
             CCACCACCCA CGTGCAACT
2.01^90     TTTGCCTTAT TTTTCCTAGC AGAATATGCT AACATTATAA TAATAAATAC
             CTTGACATGT GTCCTCTTTA TAAACCCAGG AAGCGCCACA CCACCGGATA
             CATTCACAAT TAACCTTATA CTAAAAGCAT CTCTATTAAC AATTTTATTC
             CTGTGGGTTC GGGCCTCCTA CCCACGATTC CGATATGACC AACTAATACA
             CCTATTATGA AAAACATTTT TACCACTCAC ACTAGCCCTG TTCCTATGAC
             ACACCTCCTT TCCAACAACA CTATCTGGAC TCCCCCCCCA ATAATAGGAA
             ATATGCCCGA ATTCT-AAGG GCTACTTTGA TAGAGTACGT CACAGGGGTT
             AGAACCCCCT TATTTCCTT- -TTAGAAAAA CAGGACTCGA ACCTGCACCA
             AAGAGCTCAA AACCCTTTGT ACTCCCCTTA TACTACTCTC TAGTAAAGTC
             AGCTAATTAA GCTTTCGGGC CCATACCCCG AAAATGTTGG TTTAAACCCT
             TCCTCTACTA ATGAACCCAA TCATAATATC CACCATCATT TCAAGCCTGG
             CCCTAGGCAC AATCATCACA ATATCAAGCT ACCATTGAAT TATAGCATGA
             ATTGGCCTAG AGATAAACAC CCTAGCAGTC ATCCCAATTA TTGCAAAGCG
             CCACCACCCA CGTGCAACT
2.02^91     TTTGCCTTAT TTTTCCTAGC AGAATATGCT AACATTATAA TAATAAATAC
             CTTGACATGT GTCCTCTTTA TAAACCCAGG AAGCGCCACA CCACCGGATA
             CATTCACAAT TAACCTTATA CTAAAAGCAT CTCTATTAAC AATTTTATTC
             CTGTGGGTTC GGGCCTCCTA CCCACGATTC CGATATGACC AACTAATACA
             CCTATTATGA AAAACATTTT TACCACTCAC ACTAGCCCTG TTCCTATGAC
             ACACCTCCTT TCCAACAACA CTATCTGGAC TCCCCCCCCA ATAATAGGAA
             ATATGCCCGA ATTCT-AAGG GCTACTTTGA TAGAGTACGT CACAGGGGTT
             AGAACCCCCT TATTTCCTT- -TTAGAAAAA CAGGACTCGA ACCTGCACCA
             AAGAGCTCAA AACCCTTTGT ACTCCCCTTA TACTACTCTC TAGTAAAGTC
             AGCTAATTAA GCTTTCGGGC CCATACCCCG AAAATGTTGG TTTGAACCCT
             TCCTCTACTA ATGAACCCAA TCATAATATC CACCATCATT TCAAGCCTGG
             CCCTAGGCAC AATCATCACA ATATCAGGCT ACCATTGAAT CATAGCATGG
             GTTGGCCTAA AGATAAACAC CCTAGCAGTC ATCCCAATTA TTGCAAAACG
             CCACCACCCA CGTGCAACT
16.01^92     TTTGCCCTAT TTTTCCTAGC AGAATATGCT AATATTATAA TAATAAATAC
             CTTAACATGT ATCCTCTTTA TAAACCCAGG AAGCGCCACA CCACCAGATA
             CATTCACAGT TAGCCTCATA CTAAAAGCAT CTCTATTAAC AATTTTATTC
             CTGTGGGTTC GGGCCTCCTA TCCACGATTC CGATATGACC AACTAATACA
             CCTATTATGA AAAACATTTT TACCACTGAC ACTAGCCCTA TTCCTATGAC
             ATACCTCCTT TCCAACAACA CTATCTGGAC TCCCCCCACA ATAATAGGAA
             ATATGCCCGA ATTTT-AAGG GCTACTTTGA TAGAGTACGT CACAGGGGTT
             AAAACCCCCT TATTTCCTT- -TTAGAAAAA CAGGGCTCGA ACCTGCACTA
             AAGAGCTCAA AACCCTTTGT ACTTCCATTA TACTACTCTC TAGTAAAGTC
             AGCTAATTAA GCTTTCGGGC CCATACCCCG AAAATGTTGG TTTAAACCCT
             TCCTCTACTA ATGAACCCAA TCATAATATT CATCATCATT TCAAGCCTGG
             CCTTAGGCAC AGTCATCACA ATATCAAGCT ACCATTGAAT TATCGCATGG
             GTTGGCCTAG AGATAAACAC CCTAGCAATC ATCCCAATCA TTGCAAAACA
             TCACCACCCA CGTGCAACT
16.02^93     TTTGCCCTAT TTTTCCTAGC AGAATATGCT AATATTATAA TAATAAATAC
             CTTAACATGT ATCCTCTTTA TAAACCCAGG AAGCGCCACG CCACCAGATA
             CATTCACAGT TAGCCTCATA CTAAAAGCAT CTCTATTAAC AATTTTATTC
             CTGTGGGTTC GGGCCTCCTA TCCACGATTC CGATATGACC AACTAATACA
             CCTATTATGA AAAACATTTT TACCACTGAC ACTAGCCCTA TTCCTATGAC
             ATACCTCCTT TCCAACAACA CTATCTGGAC TCCCCCCACA ATAATAGGAA
             ATATGCCCGA ATTTT-AAGG GCTACTTTGA TAGAGTACGT CACAGGGGTT
             AAAACCCCCT TATTTCCTT- -TTAGAAAAA CAGGGCTCGA ACCTGCACTA
             AAGAGCTCAA AACCCTTTGT ACTTCCATTA TACTACTCTC TAGTAAAGTC
             AGCTAATTAA GCTTTCGGGC CCATACCCCG AAAATGTTGG TTTAAACCCT
             TCCTCTACTA ATGAACCCAA TCATAATATT CATCATCATT TCAAGCCTGG
             CCTTAGGCAC AGTCATCACA ATATCAAGCT ACCATTGAAT TATCGCATGG
             GTTGGCCTAG AGATAAACAC CCTAGCAATC ATCCCAATCA TTGCAAAACA
             TCACCACCCA CGTGCAACT
16.03^94     TTTGCCCTAT TTTTCCTAGC AGAATATGCT AATATTATAA TAATAAATAC
             CTTAACATGT ATCCTCTTTA TAAACCCAGG AAGCGCCACG CCACCAGATA
             CATTCACAGT TAGCCTCATA CTAAAAGCAT CTCTATTAAC AATTTTATTC
             CTGTGGGTTC GGGCCTCCTA TCCACGATTC CGATATGACC AACTAATACA
             CCTATTATGA AAAACATTTT TACCACTGAC ACTAGCCCTA TTCCTATGAC
             ATACCTCCTT TCCAACAACA CTATCTGGAC TCCCCCCACA ATAATAGGAA
             ATATGCCCGA ATTTT-AAGG GCTACTTTGA TAGAGTACGT CACAGGGGTT
             AAAACCCCCT TATTTCCTT- -TTAGAAAAA CAGGGCTCGA ACCTGCACTA
             AAGAGCTCAA AACCCTTTGT ACTTCCATTA TACTACTCTC TAGTAAAGTC
             AGCTAATTAA GCTTTCGGGC CCATACCCCG AAAATGTTGG TTTAAACCCT
             TCCTCTACTA ATGAACCCAA TCATAATATT CATCATCATT TCAAGCCTGG
             CCTTAGGCAC AGTCATCACA ATATCAAGCT ACCATTGAAT TATCGCATGA
             GTTGGCCTAG AGATAAACAC CCTAGCAATC ATCCCAATCA TTGCAAAACA
             TCACCACCCA CGTGCAACT
16.05^97     TTTGCCCTAT TTTTCCTAGC AGAATATGCT AATATTATAA TAATAAATAC
             CTTAACATGT ATCCTCTTTA TAAACCCAGG AAGCGCCACA CCACCAGATA
             CATTCACAGT TAGCCTCATA CTAAAAGCAT CTCTATTAAC AATTTTATTC
             CTGTGGGTTC GGGCCTCCTA TCCACGATTC CGATATGACC AACTAATACA
             CCTATTATGA AAAACATTTT TACCACTGAC ACTAGCCCTA TTCCTATGAC
             ATACCTCCTT TCCAACAACA CTATCTGGAC TCCCCCCACA ATAATAGGAA
             ATATGCCCGA ATTTT-AAGG GCTACTTTGA TAGAGTACGT CACAGGGGTT
             AAAACCCCCT TATTTCCTT- -TTAGAAAAA CAGGGCTCGA ACCTGCACTA
             AAGAGCTCAA AACCCTTTGT ACTTCCATTA TACTACTCTC TAGTAAAGTC
             AGCTAATTAA GCTTTCGGGC CCATACCCCG AAAATGTTGG TTTAAACCCT
             TCCTCTACTA ATGAACCCAA TCATAATATT CATCATCATT TCAAGCCTGG
             CCTTAGGCAC AGTCATCACA ATATCAAGCT ACCATTGAAT TATCGCATGG
             GTTGGCCTAG AGATAAACAC CCTAGCAATC ATCCCAATCA TTGCAAAACA
             TCACCACCCA CGTGCAACT
12.01^101    TTTGCCCTAT TTTTCCTAGC AGAATATGCT AACATTATAA TAATAAATAC
             CTTAACATGT ATCCTCTTTA TAAACCCAGG AAGCGCCACG CCACCAGATA
             CATTCACAGT TAGCCTAATA CTAAAAGCAT CTCTATTAAC AATTTTATTC
             CTATGGGTTC GGGCCTCCTA TCCACGATTC CGATATGACC AACTAATACA
             CCTATTATGA AAAACATTTT TACCACTGAC ACTAGCTCTA TTCCTATGAC
             ACACCTCCTT TCCAACAACA CTATCTGGAC TCCCCCCACA ATAATAGGAA
             ATATGCCCGA ATTTT-AAGG GCTACTTTGA TAGAGTACGT CACAGGGGTT
             AAAACCCCCT TATTTCCTT- -TTAGAAAAA CAGGGCTCGA ACCTGCACTA
             AAGAGCTCAA AACCCTTTGT ACTTCCATTA TACTACTCTC TAGTAAAGTC
             AGCTAATTAA GCTTTCGGGC CCATACCCCG AAAATGTTGG TTTAAACCCT
             TCCTCTACTA ATGAACCCAA TCATAATATT CATCATCATT TCAAGCTTGG
             CCCTGGGCAC AGTCATCACA ATATCAAGCT ACCATTGAAT TATCGCATGA
             ATTGGCCTAG AGATAAACAC CCTAGCAATC ATTCCAATCA TTGCAAAACA
             TCACCACCCA CGTGCAACT
12.02^102    TTTGCCCTAT TTTTCCTAGC AGAATATGCT AACATTATAA TAATAAATAC
             CTTAACATGT ATCCTCTTTA TAAACCCAGG AAGCGCCACG CCACCAGATA
             CATTCACAGT TAGCCTCATA CTAAAAGCAT CTCTATTAAC AATTTTATTC
             CTATGGGTTC GGGCCTCCTA TCCACGATTC CGATATGATC AACTAATACA
             CCTATTATGA AAAACATTTT TACCACTGAC ACTAGCTCTA TTCCTATGAC
             ATACCTCCTT TCCAACAACA CTATCTGGAC TCCCCCCACA ATAATAGGAA
             ATATGCCCGA ATTTT-AAGG GCTACTTTGA TAGAGTACGT CACAGGGGTT
             AAAACCCCCT TATTTCCTC- -TTAGAAAAA CAGGGCTCGA ACCTGCACTA
             AAGAGCTCAA AACCCTTTGT ACTTCCATTA TACTACTCTC TAGTAAAGTC
             AGCTAATTAA GCTTTCGGGC CCATACCCCG AAAATGTTGG TTTAAACCCT
             TCCTCTACTA ATGAACCCAA TCATAATATT TATCATTATT TCAAGCCTGG
             CCCTAGGCAC AGTCATCACA ATATCAAGCT ACCATTGAAT TATCGCATGA
             ATTGGCCTAG AGATAAACAC CCTAGCAATC ATTCCAATCA TTGCAAAACA
             TCACCACCCA CGTGCAACT


C-mos
 84 364
8.02^1       CTTCTGGGCA GAACTAAATG TGGCACGCCT TAGTCATAAG AATGTGGTAC
             GTGTAATAGC TGCTAGTGCA TGTTCTCCTG CCACTCAGGA CAGTTTGGGT
             ACCATCATAA TGGAATATGT AGGTAACAGC ACTTTGCACC ATGTTATCTA
             CGGGACTGAA AGTATAGCAA AAAGGAAGAA TAACGGGCTT GGTTGTGGCT
             ATGAGCCTTT GAGTATAACA CAGTCTCTGA GCTACTCATG TGACATTGTG
             GCAGGCTTGG TCTTTCTCCA TTCACAATTA ATTGTGCATC TGGATTTAAA
             ACCTGCCAAC ATATTCATCA CTGAACAAAA TGTTTGCAAG ATTGGAGACT
             TTGGATGCTC AAAG
8.03^2       CTTCTGGGCA GAACTAAATG TGGCACGCCT TAGTCATAAG AATGTGGTAC
             GTGTAATAGC TGCTAGTGCA TGTTCTCCTG CCACTCAGGA CAGTTTGGGT
             ACCATCATAA TGGAATATGT AGGTAACAGC ACTTTGCACC ATGTTATCTA
             CGGGACTGAA AGTATAGCAA AAAGGAAGAA TAATGGGCTT GGTTGTGGCT
             ATGAGCCTTT GAGTATAACA CAGTCTCTGA GCTACTCATG TGACATTGTG
             GCAGGCTTGG TCTTTCTCCA TTCACAATTA ATTGTGCATC TGGATTTAAA
             ACCTGCCAAC ATATTCATCA CTGAACAAAA TGTTTGCAAG ATTGGAGACT
             TTGGATGCTC AAAG
8.04^3       CTTCTGGGCA GAACTAAATG TGGCACGCCT TAGTCATAAG AATGTGGTAC
             GTGTAATAGC TGCTAGTGCA TGTTCTCCTG CCACTCAGGA CAGTTTGGGT
             ACCATCATAA TGGAATATGT AGGTAACAGC ACTTTGCACC ATGTTATCTA
             CGGGACTGAA AGTATAGCAA AAAGGAAGAA TAATGGGCTT GGTTGTGGCT
             ATGAGCCTTT GAGTATAACA CAGTCTCTGA GCTACTCATG TGACATTGTG
             GCAGGCTTGG TCTTTCTCCA TTCACAATTA ATTGTGCATC TGGATTTAAA
             aCCTGCCAAC ATATTCATCA CTGAACAAAA TGTTTGCAAG ATTGGAGACT
             TTGGATGCTC AAAG
8.15^4       CTTCTGGGCA GAACTAAATG TGGCACGCCT TAGTCATAAG AATGTGGTAC
             GTGTAATAGC TGCTAGTGCA TGTTCTCCTG CCACTCAGGA CAGTTTGGGT
             ACCATCATAA TGGAATATGT AGGTAACAGC ACTTTGCACC ATGTTATCTA
             CGGGACTGAA AGTATAGCAA AAAGGAAGAA TAATGGGCTT GGTTGTGGCT
             ATGAGCCTTT GAGTATAACA CAGTCTCTGA GCTACTCATG TGACATTGTG
             GCAGGCTTGG TCTTTCTCCA TTCACAATTA ATTGTGCATC TGGATTTAAA
             ACCTGCCAAC ATATTCATCA CTGAACAAAA TGTTTGCAAG ATTGGAGACT
             TTGGATGCTc AAag
8.16^5       CTTCTGGGCA GAACTAAATG TGGCACGCCT TAGTCATAAG AATGTGGTAC
             GTGTAATAGC TGCTAGTGCA TGTTCTCCTG CCACTCAGGA CAGTTTGGGT
             ACCATCATAA TGGAATATGT AGGTAACAGC ACTTTGCACC ATGTTATCTA
             CGGGACTGAA AGTATAGCAA AAAGGAAGAA TAATGGGCTT GGTTGTGGCT
             ATGAGCCTTT GAGTATAACA CAGTCTCTGA GCTACTCATG TGACATTGTG
             GCAGGCTTGG TCTTTCTCCA TTCACAATTA ATTGTGCATC TGGATTTAAA
             ACCTGCCAAC ATATTCATCA CTGAACAAAA TGTTTGCAAG ATTGGAGACT
             TTGGATGCTc AAaG

9.06^10      CTTCTGGGCA GAACTAAATG TGGCACGCCT TAGTCATAAG AATGTGGTAC
             GTGTAATAGC TGCTAGTGCA TGTTCTCCTG CCACTCAGGA CAGTTTGGGT
             ACCATCATAA TGGAATATGT AGGTAACAGC ACTTTGCACC ATGTTATCTA
             CGGGACTGAA AGTATAGCAA AAAGGAAGAA TAATGGGCTT GGTTGTGGCT
             ATGAGCCTTT GAGTATAACA CAGTCTCTGA ACTACTCATG TGACATTGTG
             GCAGGCTTGG TCTTTCTCCA TTCACAATTA ATTGTGCATC TGGATTTAAA
             ACCTGCCAAC ATATTCATCA CTGAACAAAA TGTTTGCAAG ATTGGAGACT
             TTGGATGCTC AAAG
9.19^11      CTTCTGGGCA GAACTAAATG TGGCACGCCT TAGTCATAAG AATGTGGTAC
             GTGTAATAGC TGCTAGTGCA TGTTCTCCTG CCACTCAGGA CAGTTTGGGT
             ACCATCATAA TGGAATATGT AGGTAACAGC ACTTTGCACC ATGTTATCTA
             CGGGACTGAA AGTATAGCAA AAAGGAAGAA TAATGGGCTT GGTTGTGGCT
             ATGAGCCTTT GAGTATAACA CAGTCTCTGA GCTACTCATG TGACATTGTG
             GCAGGCTTGG TCTTTCTCCA TTCACAATTA ATTGTGCATC TGGATTTAAA
             ACCTGCCAAC ATATTCATCA CTGAACAAAA TGTTTGCAAG ATTGGAGACT
             TTGGATGCTc AAaG
9.20^103     CTTCTGGGCA GAACTAAATG TGGCACGCCT TAGTCATAAG AATGTGGTAC
             GTGTAATAGC TGCTAGTGCA TGTTCTCCTG CCACTCAGGA CAGTTTGGGT
             ACCATCATAA TGGAATATGT AGGTAACAGC ACTTTGCACC ATGTTATCTA
             CGGGACTGAA AGTATAGCAA AAAGGAAGAA TAATGGGCTT GGTTGTGGCT
             ATGAGCCTTT GAGTATAACA CAGTCTCTGA GCTACTCATG TGACATTGTG
             GCAGGCTTGG TCTTTCTCCA TTCACAATTA ATTGTGCATC TGGATTTAAA
             ACCTGCCAAC ATATTCATCA CTGAACAAAA TGTTTGCAAG ATTGGAGACT
             TTGGATGCTc AAaG
10.09^18      CTTCTGGGCA GAACTAAATG TGGCACGCCT TAGTCATAAG AATGTGGTAC
             GTGTAATAGC TGCTAGTGCA TGTTCTCCTG CCACTCAGGA CAGTTTGGGT
             ACCATCATAA TGGAATATGT AGGTAACAGC ACTTTGCACC ATGTTATCTA
             CGGGACTGAA AGTATAGCAA AAAGGAAGAA TAATGGGCTT GGTTGTGGCT
             ATGAGCCTTT GAGTATAACA CAGTCTCTGA GCTACTCATG TGACATTGTG
             GCAGGCTTGG TCTTTCTCCA TTCACAATTA ATTGTGCATC TGGATTTAAA
             ACCTGCCAAC ATATTCATCA CTGAACAAAA TGTTTGCAAG ATTGGAGACT
             TTGGATGCtc AAaG
10.16^19      CTTCTGGGCA GAACTAAATG TGGCACGCCT TAGTCATAAG AATGTGGTAC
             GTGTAATAGC TGCTAGTGCA TGTTCTCCTG CCACTCAGGA CAGTTTGGGT
             ACCATCATAA TGGAATATGT AGGTAACAGC ACTTTGCACC ATGTTATCTA
             CGGGACTGAA AGTATAGCAA AAAGGAAGAA TAATGGGCTT GGTTGTGGCT
             ATGAGCCTTT GAGTATAACA CAGTCTCTGA GCTACTCATG TGACATTGTG
             GCAGGCTTGG TCTTTCTCCA TTCACAATTA ATTGTGCATC TGGATTTAAA
             ACCTGCCAAC ATATTCATCA CTGAACAAAA TGTTTGCAAG ATTGGAGACT
             TTGGATGCtc AAaG
10.17^20      cttCtGGGCA GAACTAAAtG tGGCACGCCT TAATCATAAg AATGTGGTAC
             GTGTAATAgC TGCTAGTGCA TGTTCTCCTG CCACTCAGGA CAGTTTGGGT
             ACCATCATAA TGGAATATGT AGGTAACAGC ACTTTGCACC ATGTTATCTA
             CGGGACTGAA AGTATAGCAA AAAGGAAgAA TAATGGGCTT GGTTGTGGCT
             ATGAGCCTTT GAgTATAACa CAGTCTCTGA GCTACTCATG TGACATTGTG
             GCAGGCTTGG TCTTTCTCCA TTCACAATTA ATTGTGCATC TGGATTTAAA
             ACCTGCCAAC ATATTCATCA CTGAACAAAA TGTTTGCAAG ATTGGAGACT
             TTGGATGCTC AAAG
10.18^21      CTTCTGGGCA GAACTAAATG TGGCACGCCT TAGTCATAAG AATGTGGTAC
             GTGTAATAGC TGCTAGTGCA TGTTCTCCTG CCACTCAGGA CAGTTTGGGT
             ACCATCATAA TGGAATATGT AGGTAACAGC ACTTTGCACC ATGTTATCTA
             CGGGACTGAA AGTATAGCAA AAAGGAAGAA TAATGGGCTT GGTTGTGGCT
             ATGAGCCTTT GAGTATAACA CAGTCTCTGA GCTACTCATG TGACATTGTG
             GCAGGCTTGG TCTTTCTCCA TTCACAATTA ATTGTGCATC TGGATTTAAA
             ACCTGCCAAC ATATTCATCA CTGAACAAAA TGTTTGCAAG ATTGGAGACT
             TTGGATGCtc AAaG
10.19^22      CTTCTGGGCA GAACTAAATG TGGCACGCCT TAGTCATAAG AATGTGGTAC
             GTGTAATAGC TGCTAGTGCA TGTTCTCCTG CCACTCAGGA CAGTTTGGGT
             ACCATCATAA TGGAATATGT AGGTAACAGC ACTTTGCACC ATGTTATCTA
             CGGGACTGAA AGTATAGCAA AAAGGAAGAA TAATGGGCTT GGTTGTGGCT
             ATGAGCCTTT GAGTATAACA CAGTCTCTGA GCTACTCATG TGACATTGTG
             GCAGGCTTGG TCTTTCTCCA TTCACAATTA ATTGTGCATC TGGATTTAAA
             ACCTGCCAAC ATATTCATCA CTGAACAAAA TGTTTGCAAG ATTGGAGACT
             TTGGATGCTC AAAG
10.20^23      CTTCTGGGCA GAACTAAATG TGGCACGCCT TAGTCATAAG AATGTGGTAC
             GTGTAATAGC TGCTAGTGCA TGTTCTCCTG CCACTCAGGA CAGTTTGGGT
             ACCATCATAA TGGAATATGT AGGTAACAGC ACTTTGCACC ATGTTATCTA
             CGGGACTGAA AGTATAGCAA AAAGGAAGAA TAATGGGCTT GGTTGTGGCT
             ATGAGCCTTT GAGTATAACA CAGTCTCTGA GCTACTCATG TGACATTGTG
             GCAGGCTTGG TCTTTCTCCA TTCACAATTA ATTGTGCATC TGGATTTAAA
             ACCTGCCAAC ATATTCATCA CTGAACAAAA TGTTTGCAAG ATTGGAGACT
             TTGGATGCtc AAaG
11.02^24      CTTCTGGGCA GAACTAAATG TGGCACGCCT TAGTCATAAG AATGTGGTAC
             GTGTAATAGC TGCTAGTGCA TGTTCTCCTG CCACTCAGGA TAGTTTGGGT
             ACCATCATAA TGGAATATGT AGGTAACAGC ACTTTGCACC ATGTTATCTA
             CGGGACTGAA AGTATAGCAA AAAGGAAGAA TAATGGGCTT GGTTGTGGCT
             ATGAGCCTTT GAGTATAACA CAGTCTCTGA GCTACTCGTG TGACATTGTG
             GCAGGCTTGG TCTTTCTCCA TTCACAATTA ATTGTGCATC TGGATTTAAA
             ACCTGCCAAC ATATTCATCA CTGAACAAAA TGTTTGCAAG ATTGGAGACT
             TTGGATGCTC AAAG
11.03^25      CTTCTGGGCA GAACTAAATG TGGCACGCCT TAGTCATAAG AATGTGGTAC
             GTGTAATAGC TGCTAGTGCA TGTTCTCCTG CCACTCAGGA TAGTTTGGGT
             ACCATCATAA TGGAATATGT AGGTAACAGC ACTTTGCACC ATGTTATCTA
             CGGGACTGAA AGTATAGCAA AAAGGAAGAA TAATGGGCTT GGTTGTGGCT
             ATGAGCCTTT GAGTATAACA CAGTCTCTGA GCTACTCGTG TGACATTGTG
             GCAGGCTTGG TCTTTCTCCA TTCACAATTA ATTGTGCATC TGGATTTAAA
             ACCTGCCAAC ATATTCATCA CTGAACAAAA TGTTTGCAAG ATTGGAGACT
             TTGGATGCTC AAAG
11.04^26      CTTCTGGGCA GAACTAAATG TGGCACGCCT TAGTCATAAG AATGTGGTAC
             GTGTAATAGC TGCTAGTGCA TGTTCTCCTG CCACTCAGGA TAGTTTGGGT
             ACCATCATAA TGGAATATGT AGGTAACAGC ACTTTGCACC ATGTTATCTA
             CGGGACTGAA AGTATAGCAA AAAGGAAGAA TAATGGGCTT GGTTGTGGCT
             ATGAGCCTTT GAGTATAACA CAGTCTCTGA GCTACTCGTG TGACATTGTG
             GCAGGCTTGG TCTTTCTCCA TTCACAATTA ATTGTGCATC TGGATTTAAA
             ACCTGCCAAC ATATTCATCA CTGAACAAAA TGTTTGCAAG ATTGGAGACT
             TTGGATGCtc AAaG
11.05^27      CTTCTGGGCA GAACTAAATG TGGCACGCCT TAGTCATAAG AATGTGGTAC
             GTGTAATAGC TGCTAGTGCA TGTTCTCCTG CCACTCAGGA TAGTTTGGGT
             ACCATCATAA TGGAATATGT AGGTAACAGC ACTTTGCACC ATGTTATCTA
             CGGGACTGAA AGTATAGCAA AAAGGAAGAA TAATGGGCTT GGTTGTGGCT
             ATGAGCCTTT GAGTATAACA CAGTCTCTGA GCTACTCGTG TGACATTGTG
             GCAGGCTTGG TCTTTCTCCA TTCACAATTA ATTGTGCATC TGGATTTAAA
             ACCTGCCAAC ATATTCATCA CTGAACAAAA TGTTTGCAAG ATTGGAGACT
             TTGGATGCTC AAAG
11.06^28      CTTCTGGGCA GAACTAAATG TGGCACGCCT TAGTCATAAG AATGTGGTAC
             GTGTAATAGC TGCTAGTGCA TGTTCTCCTG CCACTCAGGA TAGTTTGGGT
             ACCATCATAA TGGAATATGT AGGTAACAGC ACTTTGCACC ATGTTATCTA
             CGGGACTGAA AGTATAGCAA AAAGGAAGAA TAATGGGCTT GGTTGTGGCT
             ATGAGCCTTT GAGTATAACA CAGTCTCTGA GCTACTCGTG TGACATTGTG
             GCAGGCTTGG TCTTTCTCCA TTCACAATTA ATTGTGCATC TGGATTTAAA
             ACCTGCCAAC ATATTCATCA CTGAACAAAA TGTTTGCAAG ATTGGAGACT
             TTGGATGCtc aaaG
11.07^29      CTTCTGGGCA GAACTAAATG TGGCACGCCT TAGTCATAAG AATGTGGTAC
             GTGTAATAGC TGCTAGTGCA TGTTCTCCTG CCACTCAGGA TAGTTTGGGT
             ACCATCATAA TGGAATATGT AGGTAACAGC ACTTTGCACC ATGTTATCTA
             CGGGACTGAA AGTATAGCAA AAAGGAAGAA TAATGGGCTT GGTTGTGGCT
             ATGAGCCTTT GAGTATAACA CAGTCTCTGA GCTACTCGTG TGACATTGTG
             GCAGGCTTGG TCTTTCTCCA TTCACAATTA ATTGTGCATC TGGATTTAAA
             ACCTGCCAAC ATATTCATCA CTGAACAAAA TGTTTGCAAG ATTGGAGACT
             TTGGATGCtc AAaG
14.01^30      CTTCTGGGCA GAACTAAATG TGGCACGCCT TAGTCATAAG AATGTGGTAC
             GTGTAATAGC TGCTAGTGCA TGTTCTCCTG CCACTCAgGA TAGTTTGGGT
             ACCATCATAA TGGAATATGT AGGTAACAGC ACTTTGCACC ATGTTATCTA
             CGGGACTGAA AGTATAGCAA AAAGGAAGAA TAATGGGCTT GGTTGTGGCT
             ATGAGCCTTT GAGTATAACA CAGTCTCTGA GCTACTCGTG TGACATTGTG
             GCAGGCTTGG TCTTTCTCCA TTCACAATTA ATTGTGCATC TGGATTTAAA
             ACCTGCCAAC ATATTCATCA CTGAACAAAA TGTTTGCAAG ATTGGAGACT
             TTGGATGCtc AAaG
14.06^33      CTTCTGGGCA GAACTAAATG TGGCACGCCT TAGTCATAAG AATGTGGTAC
             GTGTAATAGC TGCTAGTGCA TGTTCTCCTG CCACTCAGGA TAGTTTGGGT
             ACCATCATAA TGGAATATGT AGGTAACAGC ACTTTGCACC ATGTTATCTA
             CGGGACTGAA AGTATAGCAA AAAGGAAGAA TAATGGGCTT GGTTGTGGCT
             ATGAGCCTTT GAGTATAACA CAGTCTCTGA GCTACTCGTG TGACATTGTG
             GCAGGCTTGG TCTTTCTCCA TTCACAATTA ATTGTGCATC TGGATTTAAA
             ACCTGCCAAC ATATTCATCA CTGAACAAAA TGTTTGCAAG ATTGGAGACT
             TTGGATGCtc AAaG
14.07^34      CTTCTGGGCA GAACTAAATG TGGCACGCCT TAGTCATAAG AATGTGGTAC
             GTGTAATAGC TGCTAGTGCA TGTTCTCCTG CCACTCAGGA TAGTTTGGGT
             ACCATCATAA TGGAATATGT AGGTAACAGC ACTTTGCACC ATGTTATCTA
             CGGGACTGAA AGTATAGCAA AAAGGAAGAA TAATGGGCTT GGTTGTGGCT
             ATGAGCCTTT GAGTATAACA CAGTCTCTGA GCTACTCgTG TGACATTGTG
             GCAGGCTTGG TCTTTCTCCA TTCACAATTA ATTGTGCATC TGGATTTAAA
             ACCTGCCAAC ATATTCATCA CTGAACAAAA TGTTTGCAAG ATTGGAGACT
             TTGGATGCtc AAaG
14.08^35      CTTCTGGGCA GAACTAAATG TGGCACGCCT TAGTCATAAG AATGTGGTAC
             GTGTAATAGC TGCTAGTGCA TGTTCTCCTG CCACTCAGGA TAGTTTGGGT
             ACCATCATAA TGGAATATGT AGGTAACAGC ACTTTGCACC ATGTTATCTA
             CGGGACTGAA AGTATAGCAA AAAGGAAGAA TAATGGGCTT GGTTGTGGCT
             ATGAGCCTTT GAGTATAACA CAGTCTCTGA GCTACTCgTG TGACATTGTG
             GCAGGCTTGG TCTTTCTCCA TTCACAATTA ATTGTGCATC TGGATTTAAA
             ACCTGCCAAC ATATTCATCA CTGAACAAAA TGTTTGCAAG ATTGGAGACT
             TTGGATGCtc AAaG
14.14^36      CTTCTGGGCA GAACTAAATG TGGCACGCCT TAGTCATAAG AATGTGGTAC
             GTGTAATAGC TGCTAGTGCA TGTTCTCCTG CCACTCAGGA TAGTTTGGGT
             ACCATCATAA TGGAATATGT AGGTAACAGC ACTTTGCACC ATGTTATCTA
             CGGGACTGAA AGTATAGCAA AAAGGAAGAA TAATGGGCTT GGTTGTGGCT
             ATGAGCCTTT GAGTATAACA CAGTCTCTGA GCTACTCGTG TGACATTGTG
             GCAGGCTTGG TCTTTCTCCA TTCACAATTA ATTGTGCATC TGGATTTAAA
             ACCTGCCAAC ATATTCATCA CTGAACAAAA TGTTTGCAAG ATTGGAGACT
             TTGGATGCTC AAAG
14.15^37      CTTCTGGGCA GAACTAAATG TGGCACGCCT TAGTCATAAG AATGTGGTAC
             GTGTAATAGC TGCTAGTGCA TGTTCTCCTG CCACTCAGGA TAGTTTGGGT
             ACCATCATAA TGGAATATGT AGGTAACAGC ACTTTGCACC ATGTTATCTA
             CGGGACTGAA AGTATAGCAA AAAGGAAGAA TAATGGGCTT GGTTGTGGCT
             ATGAGCCTTT GAGTATAACA CAGTCTCTGA GCTACTCGTG TGACATTGTG
             GCAGGCTTGG TCTTTCTCCA TTCACAATTA ATTGTGCATC TGGATTTAAA
             ACCTGCCAAC ATATTCATCA CTGAACAAAA TGTTTGCAAG ATTGGAGACT
             TTGGATGCTC AAAG
14.16^38      CTTCTGGGCA GAACTAAATG TGGCACGCCT TAGTCATAAG AATGTGGTAC
             GTGTAATAGC TGCTAGTGCA TGTTCTCCTG CCACTCAGGA TAGTTTGGGT
             ACCATCATAA TGGAATATGT AGGTAACAGC ACTTTGCACC ATGTTATCTA
             CGGGACTGAA AGTATAGCAA AAAGGAAGAA TAATGGGCTT GGTTGTGGCT
             ATGAGCCTTT GAGTATAACA CAGTCTCTGA GCTACTCGTG TGACATTGTG
             GCAGGCTTGG TCTTTCTCCA TTCACAATTA ATTGTGCATC TGGATTTAAA
             ACCTGCCAAC ATATTCATCA CTGAACAAAA TGTTTGCAAG ATTGGAAACT
             TTGGATGCTC AAAG
15.06^42      CTTCTGGGCA GAACTAAATG TGGCACGCCT TAGTCATAAG AATGTGGTAC
             GTGTAATAGC TGCTAGTGCA TGTTCTCCTG CCACTCAGGA TAGTTTGGGT
             ACCATCATAA TGGAATATGT AGGTAACAGC ACTTTGCACC ATGTTATCTA
             CGGGACTGAA AGTATAGCAA AAAGGAAGAA TAATGGGCTT GGTTGTGGCT
             ATGAGCCTTT GAGTATAACA CAGTCTCTGA GCTACTCGTG TGACATTGTG
             GCAGGCTTGG TCTTTCTCCA TTCACAATTA ATTGTGCATC TGGATTTAAA
             ACCTGCCAAC ATATTCATCA CTGAACAAAA TGTTTGCAAG ATTGGAGACT
             TTGGATGCTC AAAG
15.07^43      CTTCTGGGCA GAACTAAATG TGGCACGCCT TAGTCATAAG AATGTGGTAC
             GTGTAATAGC TGCTAGTGCA TGTTCTCCTG CCACTCAGGA TAGTTTGGGT
             ACCATCATAA TGGAATATGT AGGTAACAGC ACTTTGCACC ATGTTATCTA
             CGGGACTGAA AGTATAGCAA AAAGGAAGAA TAATGGGCTT GGTTGTGGCT
             ATGAGCCTTT GAGTATAACA CAGTCTCTGA GCTACTCGTG TGACATTGTG
             GCAGGCTTGG TCTTTCTCCA TTCACAATTA ATTGTGCATC TGGATTTAAA
             ACCTGCCAAC ATATTCATCA CTGAACAAAA TGTTTGCAAG ATTGGAGACT
             TTGGATGCTC AAAG
15.08^44      CTTCTGGGCA GAACTAAATG TGGCACGCCT TAGTCATAAG AATGTGGTAC
             GTGTAATAGC TGCTAGTGCA TGTTCTCCTG CCACTCAGGA TAGTTTGGGT
             ACCATCATAA TGGAATATGT AGGTAACAGC ACTTTGCACC ATGTTATCTA
             CGGGACTGAA AGTATAGCAA AAAGGAAGAA TAATGGGCTT GGTTGTGGCT
             ATGAGCCTTT GAGTATAACA CAGTCTCTGA GCTACTCGTG TGACATTGTG
             GCAGGCTTGG TCTTTCTCCA TTCACAATTA ATTGTGCATC TGGATTTAAA
             ACCTGCCAAC ATATTCATCA CTGAACAAAA TGTTTGCAAG ATTGGAGACT
             TTGGATGCTC AAAG
15.14^45      CTTCTGGGCA GAACTAAATG TGGCACGCCT TAGTCATAAG AATGTGGTAC
             GTGTAATAGC TGCTAGTGCA TGTTCTCCTG CCACTCAGGA TAGTTTGGGT
             ACCATCATAA TGGAATATGT AGGTAACAGC ACTTTGCACC ATGTTATCTA
             CGGGACTGAA AGTATAGCAA AAAGGAAGAA TAATGGGCTT GGTTGTGGCT
             ATGAGCCTTT GAGTATAACA CAGTCTCTGA GCTACTCGTG TGACATTGTG
             GCAGGCTTGG TCTTTCTCCA TTCACAATTA ATTGTGCATC TGGATTTAAA
             ACCTGCCAAC ATATTCATCA CTGAACAAAA TGTTTGCAAG ATTGGAGACT
             TTGGATGCTC AAAG
15.15^46      CTTCTGGGCA GAACTAAATG TGGCACGCCT TAGTCATAAG AATGTGGTAC
             GTGTAATAGC TGCTAGTGCA TGTTCTCCTG CCACTCAGGA TAGTTTGGGT
             ACCATCATAA TGGAATATGT AGGTAACAGC ACTTTGCACC ATGTTATCTA
             CGGGACTGAA AGTATAGCAA AAAGGAAGAA TAATGGGCTT GGTTGTGGCT
             ATGAGCCTTT GAGTATAACA CAGTCTCTGA GCTACTCGTG TGACATTGTG
             GCAGGCTTGG TCTTTCTCCA TTCACAATTA ATTGTGCATC TGGATTTAAA
             ACCTGCCAAC ATATTCATCA CTGAACAAAA TGTTTGCAAG ATTGGAGACT
             TTGGATGCTC AAAG
13.06^49      CTTCTGGGCA GAACTAAATG TGGCACGCCT TAGTCATAAG AATGTGGTAC
             GTGTAATAGC TGCTAGTGCA TGTTCTCCTG CCACTCAGGA TAGTTTGGGT
             ACCATCATAA TGGAATATGT AGGTAACAGC ACTTTGCACC ATGTTATCTA
             CGGGACTGAA AGTATAGCAA AAAGGAAGAA TAATGGGCTT GGTTGTGGCT
             ATGAGCCTTT GAGTATAACA CAGTCTCTGA GCTACTCGTG TGACATTGTG
             GCAGGCTTGG TCTTTCTCCA TTCACAATTA ATTGTGCATC TGGATTTAAA
             ACCTGCCAAC ATATTCATCA CTGAACAAAA TGTTTGCAAG ATTGGAGACT
             TTGGATGCTC AAAG
13.07^50      CTTCTGGGCA GAACTAAATG TGGCACGCCT TAGTCATAAG AATGTGGTAC
             GTGTAATAGC TGCTAGTGCA TGTTCTCCTG CCACTCAGGA TAGTTTGGGT
             ACCATCATAA TGGAATATGT AGGTAACAGC ACTTTGCACC ATGTTATcTA
             CGGGACTGAA AGTATAGCAA AAAGGAAGAA TAATGGGCTT GGTTGTGGCT
             ATGAGCCTTT GAGTATAACA CAGTCTCTGA GCTACTCGTG TGACATTGTG
             GCAGGCTTGG TCTTTCTCCA TTCACAATTA ATTGTGCATC TGGATTTAAA
             ACCTGCCAAC ATATTCATCA CTGAACAAAA TGTTTGCAAG ATTGGAGACT
             TTGGATGCTC AAAG
13.08^51      CTTCTGGGCA GAACTAAATG TGGCACGCCT TAGTCATAAG AATGTGGTAC
             GTGTAATAGC TGCTAGTGCA TGTTCTCCTG CCACTCAgGA tAGTTTGGGT
             ACCATCATAA TGGAATATGT AGGTAACAGC ACTTTGCACC ATGTTATcTA
             CGGGACTGAA AGTATAGCAA AAAGGAAGAA TAATGGGCTT GGTTGTGGCT
             ATGAGCCTTT GAGTATAACA CAGTCTCTGA GCTACTCGTG TGACATTGTG
             GCAGGCTTGG TCTTTCTCCA TTCACAATTA ATTGTGCATC TGGATTTAAA
             ACCTGCCAAC ATATTCATCA CTGAACAAAA TGTTTGCAAG ATTGGAGACT
             TTGGATGCTC AAAG
13.19^52      CTTCTGGGCA GAACTAAATG TGGCACGCCT TAGTCATAAG AATGTGGTAC
             GTGTAATAGC TGCTAGTGCA TGTTCTCCTG CCACTCAgGA TAGTTTGGGT
             ACCATCATAA TGGAATATGT AGGTAACAGC ACTTTGCACC ATGTTATcTA
             CGGGACTGAA AGTATAGCAA AAAGGAAGAA TAATGGGCTT GGTTGTGGCT
             ATGAGCCTTT GAGTATAACA CAGTCTCTGA GCTACTCGTG TGACATTGTG
             GCAGGCTTGG TCTTTCTCCA TTCACAATTA ATTGTGCATC TGGATTTAAA
             ACCTGCCAAC ATATTCATCA CTGAACAAAA TGTTTGCAAG ATTGGAGACT
             TTGGATGCTC AAAG
13.20^53      CTTCTGGGCA GAACTAAATG TGGCACGCCT TAGTCATAAG AATGTGGTAC
             GTGTAATAGC TGCTAGTGCA TGTTCTCCTG CCACTCAGGA TAGTTTGGGT
             ACCATCATAA TGGAATATGT AGGTAACAGC ACTTTGCACC ATGTTATcTA
             CGGGACTGAA AGTATAGCAA AAAGGAAGAA TAATGGGCTT GGTTGTGGCT
             ATGAGCCTTT GAGTATAACA CAGTCTCTGA GCTACTCGTG TGACATTGTG
             GCAGGCTTGG TCTTTCTCCA TTCACAATTA ATTGTGCATC TGGATTTAAA
             ACCTGCCAAC ATATTCATCA CTGAACAAAA TGTTTGCAAG ATTGGAGACT
             TTGGATGCTC AAAG
7.07^54     CTTCTGGGCA GAACTAAATG TGGCACGCCT TAGTCATAAG AATGTGGTAC
             GTGTAATAGC TGCTAGTGCA TGTTCTCCTG CCACTCAGGA CAGTTTGGGT
             ACCATCATAA TGGAATATGT AGGTAACAGC ACTTTGCACC ATGTTATCTA
             CGGGACTGAA AGTATAGCAA AAAGGAAGAA TAATGGGCTT GGTTGTGGCT
             ATGAGCCTTT GAGTATAACA CAGTCTCTGA GCTACTCATG TGACATTGTG
             GCAGGCTTGG TCTTTCTCCA TTCACAATTA ATTGTGCATC TGGATTTAAA
             ACCTGCCAAC ATATTCATCA CTGAACAAAA TGTTTGCAAG ATTGGAGACT
             TTGGATGCTC AAAG
7.08^55     CTTCTGGGCA GAACTAAATG TGGCACGCCT TAGTCATAAG AATGTGGTAC
             GTGTAATAGC TGCTAGTGCA TGTTCTCCTG CCACTCAGGA CAGTTTGGGT
             ACCATCATAA TGGAATATGT AGGTAACAGC ACTTTGCACC ATGTTATCTA
             CGGGACTGAA AGTATAGCAA AAAGGAAGAA TAATGGGCTT GGTTGTGGCT
             ATGAGCCTTT GAGTATAACA CAGTCTCTGA GCTACTCATG TGACATTGTG
             GCAGGCTTGG TCTTTCTCCA TTCACAATTA ATTGTGCATC TGGATTTAAA
             ACCTGCCAAC ATATTCATCA CTGAACAAAA TGTTTGCAAG ATTGGAGACT
             TTGGATGCTC AAAG
7.09^56     CTTCTGGGCA GAACTAAATG TGGCACGCCT TAGTCATAAG AATGTGGTAC
             GTGTAATAGC TGCTAGTGCA TGTTCTCCTG CCACTCAGGA CAGTTTGGGT
             ACCATCATAA TGGAATATGT AGGTAACAGC ACTTTGCACC ATGTTATCTA
             cGGGACTGAA AGTATAGCAA AAAGGAAGAA TAATGGGCTT GGTTGTGGCT
             ATGAGCCTTT GAGTATAACA CAGTCTCTGA GCTACTCATG TGACATTGTG
             GCAGGCTTGG TCTTTCTCCA TTCACAATTA ATTGTGCATC TGGATTTAAA
             ACCTGCCAAC ATATTCATCA CTGAACAAAA TGTTTGCAAG ATTGGAGACT
             TTGGATGCTC AAAG
7.10^57     CTTCTGGGCA GAACTAAATG TGGCACGCCT TAGTCATAAG AATGTGGTAC
             GTGTAATAGC TGCTAGTGCA TGTTCTCCTG CCACTCAGGA CAGTTTGGGT
             ACCATCATAA TGGAATATGT AGGTAACAGC ACTTTGCACC ATGTTATCTA
             CGGGACTGAA AGTATAGCAA AAAGGAAGAA TAATGGGCTT GGTTGTGGCT
             ATGAGCCTTT GAGTATAACA CAGTCTCTGA GCTACTCATG TGACATTGTG
             GCAGGCTTGG TCTTTCTCCA TTCACAATTA ATTGTGCATC TGGATTTAAA
             ACCTGCCAAC ATATTCATCA CTGAACAAAA TGTTTGCAAG ATTGGAGACT
             TTGGATGCTC AAAG
7.11^58     CTTCTGGGCA GAACTAAATG TGGCACGCCT TAGTCATAAG AATGTGGTAC
             GTGTAATAGC TGCTAGTGCA TGTTCTCCTG CCACTCAGGA CAGTTTGGGT
             ACCATCATAA TGGAATATGT AGGTAACAGC ACTTTGCACC ATGTTATCTA
             CGGGACTGAA AGTATAGCAA AAAGGAAGAA TAATGGGCTT GGTTGTGGCT
             ATGAGCCTTT GAGTATAACA CAGTCTCTGA GCTACTCATG TGACATTGTG
             GCAGGCTTGG TCTTTCTCCA TTCACAATTA ATTGTGCATC TGGATTTAAA
             ACCTGCCAAC ATATTCATCA CTGAACAAAA TGTTTGCAAG ATTGGAGACT
             TTGGATGCTC AAAG
7.15^59     CTTCTGGGCA GAACTAAATG TGGCACGCCT TAGTCATAAG AATGTGGTAC
             GTGTAATAGC TGCTAGTGCA TGTTCTCCTG CCACTCAGGA CAGTTTGGGT
             ACCATCATAA TGGAATATGT AGGTAACAGC ACTTTGCACC ATGTTATCTA
             CGGGACTGAA AGTATAGCAA AAAGGAAGAA TAATGGGCTT GGTTGTGGCT
             ATGAGCCTTT GAGTATAACA CAGTCTCTGA GCTACTCATG TGACATTGTG
             GCAGGCTTGG TCTTTCTCCA TTCACAATTA ATTGTGCATC TGGATTTAAA
             ACCTGCCAAC ATATTCATCA CTGAACAAAA TGTTTGCAAG ATTGGAGACT
             TTGGATGCTC AAAG
7.16^60     CTTCTGGGCA GAACTAAATG TGGCACGCCT TAGTCATAAG AATGTGGTAC
             GTGTAATAGC TGCTAGTGCA TGTTCTCCTG CCACTCAGGA CAGTTTGGGT
             ACCATCATAA TGGAATATGT AGGTAACAGC ACTTTGCACC ATGTTATCTA
             CGGGACTGAA AGTATAGCAA AAAGGAAGAA TAATGGGCTT GGTTGTGGCT
             ATGAGCCTTT GAGTATAACA CAGTCTCTGA GCTACTCATG TGACATTGTG
             GCAGGCTTGG TCTTTCTCCA TTCACAATTA ATTGTGCATC TGGATTTAAA
             ACCTGCCAAC ATATTCATCA CTGAACAAAA TGTTTGCAAG ATTGGAGACT
             TTGGATGCTC AAAG
6.01^61     CTTCTGGGCA GAACTAAATG TGGCACGCCT TAGTCATAAG AATGTGGTAC
             GTGTAATAGC TGCTAGTGCA TGTTCTCCTG CCACTCAGGA CAGTTTGGGT
             ACCATCATAA TGGAATATGT AGGTAACAGC ACTTTGCACC ATGTTATCTA
             CGGGACTGAA AGTATAGCAA AAAGGAAGAA TAATGGGCTT GGTTGTGGCT
             ATGAGCCTTT GAGTATAACA CAGTCTCTGA GCTACTCATG TGACATTGTG
             GCAGGCTTGG TCTTTCTCCA TTCACAATTA ATTGTGCATC TGGATTTAAA
             ACCTGCCAAC ATATTCATCA CTGAACAAAA TGTTTGCAAG ATTGGAGACT
             TTGGATGCTC AAAG
6.02^62     CTTCTGGGCA GAACTAAATG TGGCACGCCT TAGTCATAAG AATGTGGTAC
             GTGTAATAGC TGCTAGTGCA TGTTCTCCTG CCACTCAGGA CAGTTTGGGT
             ACCATCATAA TGGAATATGT AGGTAACAGC ACTTTGCACC ATGTTATCTA
             CGGGACTGAA AGTATAGCAA AAAGGAAGAA TAATGGGCTT GGTTGTGGCT
             ATGAGCCTTT GAGTATAACA CAGTCTCTGA GCTACTCATG TGACATTGTG
             GCAGGCTTGG TCTTTCTCCA TTCACAATTA ATTGTGCATC TGGATTTAAA
             ACCTGCCAAC ATATTCATCA CTGAACAAAA TGTTTGCAAG ATTGGAGACT
             TTGGATGCTC AAAG
6.03^63     CTTCTGGGCA GAACTAAATG TGGCACGCCT TAGTCATAAG AATGTGGTAC
             GTGTAATAGC TGCTAGTGCA TGTTCTCCTG CCACTCAGGA CAGTTTGGGT
             ACCATCATAA TGGAATATGT AGGTAACAGC ACTTTGCACC ATGTTATCTA
             CGGGACTGAA AGTATAGCAA AAAGGAAGAA TAATGGGCTT GGTTGTGGCT
             ATGAGCCTTT GAGTATAACA CAGTCTCTGA GCTACTCATG TGACATTGTG
             GCAGGCTTGG TCTTTCTCCA TTCACAATTA ATTGTGCATC TGGATTTAAA
             ACCTGCCAAC ATATTCATCA CTGAACAAAA TGTTTGCAAG ATTGGAGACT
             TTGGATGCTC AAAG
6.05^64     CTTCTGGGCA GAACTAAATG TGGCACGCCT TAGTCATAAG AATGTGGTAC
             GTGTAATAGC TGCTAGTGCA TGTTCTCCTG CCACTCAGGA CAGTTTGGGT
             ACCATCATAA TGGAATATGT AGGTAACAGC ACTTTGCACC ATGTTATCTA
             CGGGACTGAA AGTATAGCAA AAAGGAAGAA TAATGGGCTT GGTTGTGGCT
             ATGAGCCTTT GAGTATAACA CAGTCTCTGA GCTACTCATG TGACATTGTG
             GCAGGCTTGG TCTTTCTCCA TTCACAATTA ATTGTGCATC TGGATTTAAA
             ACCTGCCAAC ATATTCATCA CTGAACAAAA TGTTTGCAAG ATTGGAGACT
             TTGGATGCTC AAAG
6.06^65     CTTCTGGGCA GAACTAAATG TGGCACGCCT TAGTCATAAG AATGTGGTAC
             GTGTAATAGC TGCTAGTGCA TGTTCTCCTG CCACTCAGGA CAGTTTGGGT
             ACCATCATAA TGGAATATGT AGGTAACAGC ACTTTGCACC ATGTTATCTA
             CGGGACTGAA AGTATAGCAA AAAGGAAGAA TAATGGGCTT GGTTGTGGCT
             ATGAGCCTTT GAGTATAACA CAGTCTCTGA GCTACTCATG TGACATTGTG
             GCAGGCTTGG TCTTTCTCCA TTCACAATTA ATTGTGCATC TGGATTTAAA
             ACCTGCCAAC ATATTCATCA CTGAACAAAA TGTTTGCAAG ATTGGAGACT
             TTGGATGCTC AAAG
6.07^66     CTTCTGGGCA GAACTAAATG TGGCACGCCT TAGTCATAAG AATGTGGTAC
             GTGTAATAGC TGCTAGTGCA TGTTCTCCTG CCACTCAGGA CAGTTTGGGT
             ACCATCATAA TGGAATATGT AGGTAACAGC ACTTTGCACC ATGTTATCTA
             CGGGACTGAA AGTATAGCAA AAAGGAAGAA TAATGGGCTT GGTTGTGGCT
             ATGAGCCTTT GAGTATAACA CAGTCTCTGA GCTACTCATG TGACATTGTG
             GCAGGCTTGG TCTTTCTCCA TTCACAATTA ATTGTGCATC TGGATTTAAA
             ACCTGCCAAC ATATTCATCA CTGAACAAAA TGTTTGCAAG ATTGGAGACT
             TTGGATGCTC AAAG
6.08^67     CTTCTGGGCA GAACTAAATG TGGCACGCCT TAGTCATAAG AATGTGGTAC
             GTGTAATAGC TGCTAGTGCA TGTTCTCCTG CCACTCAGGA CAGTTTGGGT
             ACCATCATAA TGGAATATGT AGGTAACAGC ACTTTGCACC ATGTTATCTA
             CGGGACTGAA AGTATAGCAA AAAGGAAGAA TAATGGGCTT GGTTGTGGCT
             ATGAGCCTTT GAGTATAACA CAGTCTCTGA GCTACTCATG TGACATTGTG
             GCAGGCTTGG TCTTTCTCCA TTCACAATTA ATTGTGCATC TGGATTTAAA
             ACCTGCCAAC ATATTCATCA CTGAACAAAA TGTTTGCAAG ATTGGAGACT
             TTGGATGCTC AAAG
6.09^68     CTTCTGGGCA GAACTAAATG TGGCACGCCT TAGTCATAAG AATGTGGTAC
             GTGTAATAGC TGCTAGTGCA TGTTCTCCTG CCACTCAGGA CAGTTTGGGT
             ACCATCATAA TGGAATATGT AGGTAACAGC ACTTTGCACC ATGTTATCTA
             CGGGACTGAA AGTATAGCAA AAAGGAAGAA TAATGGGCTT GGTTGTGGCT
             ATGAGCCTTT GAGTATAACA CAGTCTCTGA GCTACTCATG TGACATTGTG
             GCAGGCTTGG TCTTTCTCCA TTCACAATTA ATTGTGCATC TGGATTTAAA
             ACCTGCCAAC ATATTCATCA CTGAACAAAA TGTTTGCAAG ATTGGAGACT
             TTGGATGCTC AAAG

6.10^69     CTTCTGGGCA GAACTAAATG TGGCACGCCT TAGTCATAAG AATGTGGTAC
             GTGTAATAGC TGCTAGTGCA TGTTCTCCTG CCACTCAGGA CAGTTTGGGT
             ACCATCATAA TGGAATATGT AGGTAACAGC ACTTTGCACC ATGTTATCTA
             CGGGACTGAA AGTATAGCAA AAAGGAAGAA TAATGGGCTT GGTTGTGGCT
             ATGAGCCTTT GAGTATAACA CAGTCTCTGA GCTACTCATG TGACATTGTG
             GCAGGCTTGG TCTTTCTCCA TTCACAATTA ATTGTGCATC TGGATTTAAA
             ACCTGCCAAC ATATTCATCA CTGAACAAAA TGTTTGCAAG ATTGGAGACT
             TTGGATGCTC AAAG
6.11^70     CTTCTGGGCA GAACTAAATG TGGCACGCCT TAGTCATAAG AATGTGGTAC
             GTGTAATAGC TGCTAGTGCA TGTTCTCCTG CCACTCAGGA CAGTTTGGGT
             ACCATCATAA TGGAATATGT AGGTAACAGC ACTTTGCACC ATGTTATCTA
             CGGGACTGAA AGTATAGCAA AAAGGAAGAA TAATGGGCTT GGTTGTGGCT
             ATGAGCCTTT GAGTATAACA CAGTCTCTGA GCTACTCATG TGACATTGTG
             GCAGGCTTGG TCTTTCTCCA TTCACAATTA ATTGTGCATC TGGATTTAAA
             ACCTGCCAAC ATATTCATCA CTGAACAAAA TGTTTGCAAG ATTGGAGACT
             TTGGATGCTC AAAG
5.01^71     CTTCTGGGCA GAACTAAATG TGGCACGCCT TAGTCATAAG AATGTGGTAC
             GTGTAATAGC TGCTAGTGCA TGTTCTCCTG CCACTCAGGA CAGTTTGGGT
             ACCATCATAA TGGAATATGT AGGTAACAGC ACTTTGCACC ATGTTATCTA
             TGGGACTGAA AGTATAGCAA AAAGGAAGAA TAATGGGCTT GGTTGTGGCT
             ATGAGCCTTT GAGTATAACA CAGTCTCTGA GCTACTCATG TGACATTGTG
             GCAGGCTTGG TCTTTCTCCA TTCACAATTA ATTGTGCATC TGGATTTAAA
             ACCTGCCAAC ATATTCATCA CTGAACAAAA TGTTTGCAAG ATTGGAGACT
             TTGGATGCTC AAAG
5.02^72     CTTCTGGGCA GAACTAAATG TGGCACGCCT TAGTCATAAG AATGTGGTAC
             GTGTAATAGC TGCTAGTGCA TGTTCTCCTG CCACTCAGGA CAGTTTGGGT
             ACCATCATAA TGGAATATGT AGGTAACAGC ACTTTGCACC ATGTTATCTA
             CGGGACTGAA AGTATAGCAA AAAGGAAGAA TAATGGGCTT GGTTGTGGCT
             ATGAGCCTTT GAGTATAACA CAGTCTCTGA GCTACTCATG TGACATTGTG
             GCAGGCTTGG TCTTTCTCCA TTCACAATTA ATTGTGCATC TGGATTTAAA
             ACCTGCCAAC ATATTCATCA CTGAACAAAA TGTTTGCAAG ATTGGAGACT
             TTGGATGCTC AAAG
5.03^73     CTTCTGGGCA GAACTAAATG TGGCACGCCT TAGTCATAAG AATGTGGTAC
             GTGTAATAGC TGCTAGTGCA TGTTCTCCTG CCACTCAGGA CAGTTTGGGT
             ACCATCATAA TGGAATATGT AGGTAACAGC ACTTTGCACC ATGTTATCTA
             CGGGACTGAA AGTATAGCAA AAAGGAAGAA TAATGGGCTT GGTTGTGGCT
             ATGAGCCTTT GAGTATAACA CAGTCTCTGA GCTACTCATG TGACATTGTG
             GCAGGCTTGG TCTTTCTCCA TTCACAATTA ATTGTGCATC TGGATTTAAA
             ACCTGCCAAC ATATTCATCA CTGAACAAAA TGTTTGCAAG ATTGGAGACT
             TTGGATGCTC AAAG
5.04^74     CTTCTGGGCA GAACTAAATG TGGCACGCCT TAGTCATAAG AATGTGGTAC
             GTGTAATAGC TGCTAGTGCA TGTTCTCCTG CCACTCAGGA CAGTTTGGGT
             ACCATCATAA TGGAATATGT AGGTAACAGC ACTTTGCACC ATGTTATCTA
             CGGGACTGAA AGTATAGCAA AAAGGAAGAA TAATGGGCTT GGTTGTGGCT
             ATGAGCCTTT GAGTATAACA CAGTCTCTGA GCTACTCATG TGACATTGTG
             GCAGGCTTGG TCTTTCTCCA TTCACAATTA ATTGTGCATC TGGATTTAAA
             ACCTGCCAAC ATATTCATCA CTGAACAAAA TGTTTGCAAG ATTGGAGACT
             TTGGATGCTC AAAG
5.10^75     CTTCTGGGCA GAACTAAATG TGGCACGCCT TAGTCATAAG AATGTGGTAC
             GTGTAATAGC TGCTAGTGCA TGTTCTCCTG CCACTCAGGA CAGTTTGGGT
             ACCATCATAA TGGAATATGT AGGTAACAGC ACTTTGCACC ATGTTATCTA
             CGGGACTGAA AGTATAGCAA AAAGGAAGAA TAATGGGCTT GGTTGTGGCT
             ATGAGCCTTT GAGTATAACA CAGTCTCTGA GCTACTCATG TGACATTGTG
             GCAGGCTTGG TCTTTCTCCA TTCACAATTA ATTGTGCATC TGGATTTAAA
             ACCTGCCAAC ATATTCATCA CTGAACAAAA TGTTTGCAAG ATTGGAGACT
             TTGGATGCTC AAAG
5.11^76     CTTCTGGGCA GAACTAAATG TGGCACGCCT TAGTCATAAG AATGTGGTAC
             GTGTAATAGC TGCTAGTGCA TGTTCTCCTG CCACTCAGGA CAGTTTGGGT
             ACCATCATAA TGGAATATGT AGGTAACAGC ACTTTGCACC ATGTTATCTA
             CGGGACTGAA AGTATAGCAA AAAGGAAGAA TAATGGGCTT GGTTGTGGCT
             ATGAGCCTTT GAGTATAACA CAGTCTCTGA GCTACTCATG TGACATTGTG
             GCAGGCTTGG TCTTTCTCCA TTCACAATTA ATTGTGCATC TGGATTTAAA
             ACCTGCCAAC ATATTCATCA CTGAACAAAA TGTTTGCAAG ATTGGAGACT
             TTGGATGCTC AAAG
5.12^77     CTTCTGGGCA GAACTAAATG TGGCACGCCT TAGTCATAAG AATGTGGTAC
             GTGTAATAGC TGCTAGTGCA TGTTCTCCTG CCACTCAGGA CAGTTTGGGT
             ACCATCATAA TGGAATATGT AGGTAACAGC ACTTTGCACC ATGTTATCTA
             CGGGACTGAA AGTATAGCAA AAAGGAAGAA TAATGGGCTT GGTTGTGGCT
             ATGAGCCTTT GAGTATAACA CAGTCTCTGA GCTACTCATG TGACATTGTG
             GCAGGCTTGG TCTTTCTCCA TTCACAATTA ATTGTGCATC TGGATTTAAA
             ACCTGCCAAC ATATTCATCA CTGAACAAAA TGTTTGCAAG ATTGGAGACT
             TTGGATGCTC AAAG
5.13^78     CTTCTGGGCA GAACTAAATG TGGCACGCCT TAGTCATAAG AATGTGGTAC
             GTGTAATAGC TGCTAGTGCA TGTTCTCCTG CCACTCAGGA CAGTTTGGGT
             ACCATCATAA TGGAATATGT AGGTAACAGC ACTTTGCACC ATGTTATCTA
             CGGGACTGAA AGTATAGCAA AAAGGAAGAA TAATGGGCTT GGTTGTGGCT
             ATGAGCCTTT GAGTATAACA CAGTCTCTGA GCTACTCATG TGACATTGTG
             GCAGGCTTGG TCTTTCTCCA TTCACAATTA ATTGTGCATC TGGATTTAAA
             ACCTGCCAAC ATATTCATCA CTGAACAAAA TGTTTGCAAG ATTGGAGACT
             TTGGATGCTC AAAG
4.01^79     CTTCTGGGCA GAACTAAATG TGGCACGCCT TAGTCATAAG AATGTGGTAC
             GTGTAATAGC TGCTAGTGCA TGTTCTCCTG CCACTCAGGA CAGTTTGGGT
             ACCATCATAA TGGAATATGT AGGTAACAGC ACTTTGCACC ATGTTATCTA
             CGGGACTGAA AGTATAGCAA AAAGGAAGAA TAATGGGCTT GGTTGTGGCT
             ATGAGCCTTT GAGTATAACA CAGTCTCTGA GCTACTCATG TGACATTGTG
             GCAGGCTTGG TCTTTCTCCA TTCACAATTA ATTGTGCATC TGGATTTAAA
             ACCTGCCAAC ATATTCATCA CTGAACAAAA TGTTTGCAAG ATTGGAGACT
             TTGGATGCTC AAAG
1.01^80     CTTCTGGGCA GAACTAAATG TGGCACGCCT TAGTCATAAG AATGTGGTAC
             GTGTAATAGC TGCTAGTGCA TGTTCTCCTG CCACTCAGGA CAGTTTGGGT
             ACCATCATAA TGGAATATGT AGGTAACAGC ACTTTGCACC ATGTTATCTA
             CGGGACTGAA AGTATAGCAA AAAGGAAGAA TAATGGGCTT GGTTGTGGCT
             ATGAGCCTTT GAGTATAACA CAGTCTCTGA GCTACTCATG TGACATTGTG
             GCAGGCTTGG TCTTTCTCCA TTCACAATTA ATTGTGCATC TGGATTTAAA
             ACCTGCCAAC ATATTCATCA CTGAACAAAA TGTTTGCAAG ATTGGAGACT
             TTGGATGCTC AAAG
1.02^81     CTTCTGGGCA GAACTAAATG TGGCACGCCT TAGTCATAAG AATGTGGTAC
             GTGTAATAGC TGCTAGTGCA TGTTCTCCTG CCACTCAGGA CAGTTTGGGT
             ACCATCATAA TGGAATATGT AGGTAACAGC ACTTTGCACC ATGTTATCTA
             CGGGACTGAA AGTATAGCAA AAAGGAAGAA TAATGGGCTT GGTTGTGGCT
             ATGAGCCTTT GAGTATAACA CAGTCTCTGA GCTACTCATG TGACATTGTG
             GCAGGCTTGG TCTTTCTCCA TTCACAATTA ATTGTGCATC TGGATTTAAA
             ACCTGCCAAC ATATTCATCA CTGAACAAAA TGTTTGCAAG ATTGGAGACT
             TTGGATGCTC AAAG
1.03^82     CTTCTGGGCA GAACTAAATG TGGCACGCCT TAGTCATAAG AATGTGGTAC
             GTGTAATAGC TGCTAGTGCA TGTTCTCCTG CCACTCAGGA CAGTTTGGGT
             ACCATCATAA TGGAATATGT AGGTAACAGC ACTTTGCACC ATGTTATCTA
             CGGGACTGAA AGTATAGCAA AAAGGAAGAA TAATGGGCTT GGTTGTGGCT
             ATGAGCCTTT GAGTATAACA CAGTCTCTGA GCTACTCATG TGACATTGTG
             GCAGGCTTGG TCTTTCTCCA TTCACAATTA ATTGTGCATC TGGATTTAAA
             ACCTGCCAAC ATATTCATCA CTGAACAAAA TGTTTGCAAG ATTGGAGACT
             TTGGATGCTC AAAG
1.04^83     CTTCTGGGCA GAACTAAATG TGGCACGCCT TAGTCATAAG AATGTGGTAC
             GTGTAATAGC TGCTAGTGCA TGTTCTCCTG CCACTCAGGA CAGTTTGGGT
             ACCATCATAA TGGAATATGT AGGTAACAGC ACTTTGCACC ATGTTATCTA
             CGGGACTGAA AGTATAGCAA AAAGGAAGAA TAATGGGCTT GGTTGTGGCT
             ATGAGCCTTT GAGTATAACA CAGTCTCTGA GCTACTCATG TGACATTGTG
             GCAGGCTTGG TCTTTCTCCA TTCACAATTA ATTGTGCATC TGGATTTAAA
             ACCTGCCAAC ATATTCATCA CTGAACAAAA TGTTTGCAAG ATTGGAGACT
             TTGGATGCTC AAAG
1.05^84     cttctGGGCA GAAcTaaatg tGGCACGCCT TAGTCATAAG AATGTGGTAC
             GTGTAATAGC TGCTAGTGCA TGTTCTCCTG CCACTCAGGA CAGTTTGGGT
             ACCATCATAA TGGAATATGT AGGTAACAGC ACTTTGCACC ATGTTATCTA
             CGGGACTGAA AGTATAGCAA AAAGGAAGAA TAATGGGCTT GGTTGTGGCT
             ATGAGCCTTT GAGTATAACA CAGTCTCTGA GCTACTCATG TGACATTGTG
             GCAGGCTTGG TCTTTCTCCA TTCACAATTA ATTGTGCATC TGGATTTAAA
             ACCTGCCAAC ATATTCATCA CTGAACAAAA TGTTTGCAAG ATTGGAGACT
             TTGGATGCTC AAAG
1.18^85     CTTCTGGGCA GAACTAAATG TGGCACGCCT TAGTCATAAG AATGTGGTAC
             GTGTAATAGC TGCTAGTGCA TGTTCTCCTG CCACTCAGGA CAGTTTGGGT
             ACCATCATAA TGGAATATGT AGGTAACAGC ACTTTGCACC ATGTTATCTA
             CGGGACTGAA AGTATAGCAA AAAGGAAGAA TAATGGGCTT GGTTGTGGCT
             ATGAGCCTTT GAGTATAACA CAGTCTCTGA GCTACTCATG TGACATTGTG
             GCAGGCTTGG TCTTTCTCCA TTCACAATTA ATTGTGCATC TGGATTTAAA
             ACCTGCCAAC ATATTCATCA CTGAACAAAA TGTTTGCAAG ATTGGAGACT
             TTGGATGCTC AAAG
1.19^86     CTTCTGGGCA GAACTAAATG TGGCACGCCT TAGTCATAAG AATGTGGTAC
             GTGTAATAGC TGCTAGTGCA TGTTCTCCTG CCACTCAGGA CAGTTTGGGT
             ACCATCATAA TGGAATATGT AGGTAACAGC ACTTTGCACC ATGTTATCTA
             CGGGACTGAA AGTATAGCAA AAAGGAAGAA TAATGGGCTT GGTTGTGGCT
             ATGAGCCTTT GAGTATAACA CAGTCTCTGA GCTACTCATG TGACATTGTG
             GCAGGCTTGG TCTTTCTCCA TTCACAATTA ATTGTGCATC TGGATTTAAA
             ACCTGCCAAC ATATTCATCA CTGAACAAAA TGTTTGCAAG ATTGGAGACT
             TTGGATGCTC AAAG
1.20^87     CTTCTGGGCA GAACTAAATG TGGCACGCCT TAGTCATAAG AATGTGGTAC
             GTGTAATAGC TGCTAGTGCA TGTTCTCCTG CCACTCAGGA CAGTTTGGGT
             ACCATCATAA TGGAATATGT AGGTAACAGC ACTTTGCACC ATGTTATCTA
             CGGGACTGAA AGTATAGCAA AAAGGAAGAA TAATGGGCTT GGTTGTGGCT
             ATGAGCCTTT GAGTATAACA CAGTCTCTGA GCTACTCATG TGACATTGTG
             GCAGGCTTGG TCTTTCTCCA TTCACAATTA ATTGTGCATC TGGATTTAAA
             ACCTGCCAAC ATATTCATCA CTGAACAAAA TGTTTGCAAG ATTGGAGACT
             TTGGATGCTC AAAG
1.21^88     CTTCTGGGCA GAACTAAATG TGGCACGCCT TAGTCATAAG AATGTGGTAC
             GTGTAATAGC TGCTAGTGCA TGTTCTCCTG CCACTCAGGA CAGTTTGGGT
             ACCATCATAA TGGAATATGT AGGTAACAGC ACTTTGCACC ATGTTATCTA
             CGGGACTGAA AGTATAGCAA AAAGGAAGAA TAATGGGCTT GGTTGTGGCT
             ATGAGCCTTT GAGTATAACA CAGTCTCTGA GCTACTCATG TGACATTGTG
             GCAGGCTTGG TCTTTCTCCA TTCACAATTA ATTGTGCATC TGGATTTAAA
             ACCTGCCAAC ATATTCATCA CTGAACAAAA TGTTTGCAAG ATTGGAGACT
             TTGGATGCTC AAAG
3.01^89     CTTCTGGGCA GAACTAAATG TGGCACGCCT TAGTCATAAG AATGTGGTAC
             GTGTAATAGC TGCTAGTGCA TGTTCTCCTG CCACTCAGGA CAGTTTGGGT
             ACCATCATAA TGGAATATGT AGGTAACAGC ACTTTGCACC ATGTTATCTA
             CGGGACTGAA AGTATAGCAA AAAGGAAGAA TAATGGGCTT GGTTGTGGCT
             ATGAGCCTTT GAGTATAACA CAGTCTCTGA GCTACTCATG TGACATTGTG
             GCAGGCTTGG TCTTTCTCCA TTCACAATTA ATTGTGCATC TGGATTTAAA
             ACCTGCCAAC ATATTCATCA CTGAACAAAA TGTTTGCAAG ATTGGAGACT
             TTGGATGCTC AAAG
2.01^90     CTTCTGGGCA GAACTAAATG TGGCACGCCT TAGTCATAAG AATGTGGTAC
             GTGTAATAGC TGCTAGTGCA TGTTCTCCTG CCACTCAGGA CAGTTTGGGT
             ACCATCATAA TGGAATATGT AGGTAACAGC ACTTTGCACC ATGTTATCTA
             CGGGACTGAA AGTATAGCAA AAAGGAAGAA TAATGGGCTT GGTTGTGGCT
             ATGAGCCTTT GAGTATAACA CAGTCTCTGA GCTACTCATG TGACATTGTG
             GCAGGCTTGG TCTTTCTCCA TTCACAATTA ATTGTGCATC TGGATTTAAA
             ACCTGCCAAC ATATTCATCA CTGAACAAAA TGTTTGCAAG ATTGGAGACT
             TTGGATGCTC AAAG
2.02^91     CTTCTGGGCA GAACTAAATG TGGCACGCCT TAGTCATAAG AATGTGGTAC
             GTGTAATAGC TGCTAGTGCA TGTTCTCCTG CCACTCAGGA CAGTTTGGGT
             ACCATCATAA TGGAATATGT AGGTAACAGC ACTTTGCACC ATGTTATCTA
             CGGGACTGAA AGTATAGCAA AAAGGAAGAA TAATGGGCTT GGTTGTGGCT
             ATGAGCCTTT GAGTATAACA CAGTCTCTGA GCTACTCATG TGACATTGTG
             GCAGGCTTGG TCTTTCTCCA TTCACAATTA ATTGTGCATC TGGATTTAAA
             ACCTGCCAAC ATATTCATCA CTGAACAAAA TGTTTGCAAG ATTGGAGACT
             TTGGATGCTC AAAG
16.01^92     CTTCTGGGCA GAACTAAATG TGGCACGCCT TAGTCATAAG AATGTGGTAC
             GTGTAATAGC TGCTAGTGCA TGTTCTCCTG CCACTCAgGA TAGTTTGGGT
             ACCATCATAA TGGAATATGT AGGTAACAGC ACTTTGCACC ATGTTATcTA
             CGGGACTGAA AGTATAGCAA AAAGGAAGAA TAATGGGCTT GGTTGTGGCT
             ATGAGCCTTT GAGTATAACA CAGTCTCTGA GCTACTCGTG TGACATTGTG
             GCAGGCTTGG TCTTTCTCCA TTCACAATTA ATTGTGCATC TGGATTTAAA
             ACCTGCCAAC ATATTCATCA CTGAACAAAA TGTTTGCAAG ATTGGAGACT
             TTGGATGCTC AAAG
16.02^93     CTTCTGGGCA GAACTAAATG TGGCACGCCT TAGTCATAAG AATGTGGTAC
             GTGTAATAGC TGCTAGTGCA TGTTCTCCTG CCACTCAGGA TAGTTTGGGT
             ACCATCATAA TGGAATATGT AGGTAACAGC ACTTTGCACC ATGTTATCTA
             CGGGACTGAA AGTATAGCAA AAAGGAAGAA TAATGGGCTT GGTTGTGGCT
             ATGAGCCTTT GAGTATAACA CAGTCTCTGA GCTACTCGTG TGACATTGTG
             GCAGGCTTGG TCTTTCTCCA TTCACAATTA ATTGTGCATC TGGATTTAAA
             ACCTGCCAAC ATATTCATCA CTGAACAAAA TGTTTGCAAG ATTGGAGACT
             TTGGATGCTC AAAG
16.03^94     CTTCTGGGCA GAACTAAATG TGGCACGCCT TAGTCATAAG AATGTGGTAC
             GTGTAATAGC TGCTAGTGCA TGTTCTCCTG CCACTCAGGA TAGTTTGGGT
             ACCATCATAA TGGAATATGT AGGTAACAGC ACTTTGCACC ATGTTATCTA
             CGGGACTGAA AGTATAGCAA AAAGGAAGAA TAATGGGCTT GGTTGTGGCT
             ATGAGCCTTT GAGTATAACA CAGTCTCTGA GCTACTCGTG TGACATTGTG
             GCAGGCTTGG TCTTTCTCCA TTCACAATTA ATTGTGCATC TGGATTTAAA
             ACCTGCCAAC ATATTCATCA CTGAACAAAA TGTTTGCAAG ATTGGAGACT
             TTGGATGCTC AAAG
16.04^95     CTTCTGGGCA GAACTAAATG TGGCACGCCT TAGTCATAAG AATGTGGTAC
             GTGTAATAGC TGCTAGTGCA TGTTCTCCTG CCACTCAGGA TAGTTTGGGT
             ACCATCATAA TGGAATATGT AGGTAACAGC ACTTTGCACC ATGTTATCTA
             CGGGACTGAA AGTATAGCAA AAAGGAAGAA TAATGGGCTT GGTTGTGGCT
             ATGAGCCTTT GAGTATAACA CAGTCTCTGA GCTACTCGTG TGACATTGTG
             GCAGGCTTGG TCTTTCTCCA TTCACAATTA ATTGTGCATC TGGATTTAAA
             ACCTGCCAAC ATATTCATCA CTGAACAAAA TGTTTGCAAG ATTGGAGACT
             TTGGATGCTC AAAG
16.10^98     CTTCTGGGCA GAACTAAATG TGGCACGCCT TAGTCATAAG AATGTGGTAC
             GTGTAATAGC TGCTAGTGCA TGTTCTCCTG CCACTCAGGA TAGTTTGGGT
             ACCATCATAA TGGAATATGT AGGTAACAGC ACTTTGCACC ATGTTATCTA
             CGGGACTGAA AGTATAGCAA AAAGGAAGAA TAATGGGCTT GGTTGTGGCT
             ATGAGCCTTT GAGTATAACA CAGTCTCTGA GCTACTCGTG TGACATTGTG
             GCAGGCTTGG TCTTTCTCCA TTCACAATTA ATTGTGCATC TGGATTTAAA
             ACCTGCCAAC ATATTCATCA CTGAACAAAA TGTTTGCAAG ATTGGAGACT
             TTGGATGCTC AAAG
16.11^99     CTTCTGGGCA GAACTAAATG TGGCACGCCT TAGTCATAAG AATGTGGTAC
             GTGTAATAGC TGCTAGTGCA TGTTCTCCTG CCACTCAGGA TAGTTTGGGT
             ACCATCATAA TGGAATATGT AGGTAACAGC ACTTTGCACC ATGTTATCTA
             CGGGACTGAA AGTATAGCAA AAAGGAAGAA TAATGGGCTT GGTTGTGGCT
             ATGAGCCTTT GAGTATAACA CAGTCTCTGA GCTACTCGTG TGACATTGTG
             GCAGGCTTGG TCTTTCTCCA TTCACAATTA ATTGTGCATC TGGATTTAAA
             ACCTGCCAAC ATATTCATCA CTGAACAAAA TGTTTGCAAG ATTGGAGACT
             TTGGATGCTC AAaG
16.12^100    CTTCTGGGCA GAACTAAATG TGGCACGCCT TAGTCATAAG AATGTGGTAC
             GTGTAATAGC TGCTAGTGCA TGTTCTCCTG CCACTCAgGA TAGTTTGGGT
             ACCATCATAA TGGAATATGT AGGTAACAGC ACTTTGCACC ATGTTATcTA
             CGGGACTGAA AGTATAGCAA AAAGGAAGAA TAATGGGCTT GGTTGTGGCT
             ATGAGCCTTT GAGTATAACA CAGTCTCTGA GCTACTCGTG TGACATTGTG
             GCAGGCTTGG TCTTTCTCCA TTCACAATTA ATTGTGCATC TGGATTTAAA
             ACCTGCCAAC ATATTCATCA CTGAACAAAA TGTTTGCAAG ATTGGAGACT
             TTGGATGCTC AAAG
12.01^101    CTTCTGGGCA GAACTAAATG TGGCACGCCT TAGTCATAAG AATGTGGTAC
             GTGTAATAGC TGCTAGTGCA TGTTCTCCTG CCACTCAgGA tAGTTTGGGT
             ACCATCATAA TGGAATATGT AGGTAACAGC ACTTTGCACC ATGTTATcTA
             CGGGACTGAA AGTATAGCAA AAAGGAAGAA TAATGGGCTT GGTTGTGGCT
             ATGAGCCTTT GAGTATAACA CAGTCTCTGA GCTACTCGTG TGACATTGTG
             GCAGGCTTGG TCTTTCTCCA TTCACAATTA ATTGTGCATC TGGATTTAAA
             ACCTGCCAAC ATATTCATCA CTGAACAAAA TGTTTGCAAG ATTGGAGACT
             TTGGATGCTC AAAG
12.02^102    CTTCTGGGCA GAACTAAATG TGGCACGCCT TAGTCATAAG AATGTGGTAC
             GTGTAATAGC TGCTAGTGCA TGTTCTCCTG CCACTCAgGA TAGTTTGGGT
             ACCATCATAA TGGAATATGT AGGTAACAGC ACTTTGCACC ATGTTATcTA
             CGGGACTGAA AGTATAGCAA AAAGGAAGAA TAATGGGCTT GGTTGTGGCT
             ATGAGCCTTT GAGTATAACA CAGTCTCTGA GCTACTCGTG TGACATTGTG
             GCAGGCTTGG TCTTTCTCCA TTCACAATTA ATTGTGCATC TGGATTTAAA
             ACCTGCCAAC ATATTCATCA CTGAACAAAA TGTTTGCAAG ATTGGAGACT
             TTGGATGCTC AAAG


RAG-1
 20 673
8.04^3       ccAaAgAGAG AATGAAGCTC ACCAAGCAAG GCTGCAGCAC CTCTGTCGAA
             TCTGTGGAAG TTCATTTAAA ACTGACCTTT ATAAGAGAAG CCACCCAGTT
             CATGGACCAG TGGACAATGT GATGCAGGCC CTACTGAGAA AGAAAGAGAA
             ACGGGCTACA TCTTGGCCAG ATCTTCTTGC CAAGGTTTTT AAGATTGATG
             TGAGAGGAGA TATTGATACA ATCCATCCTA CTAACTTTTG TCACAACTGC
             TGGAACGTTA TTCAGAGGAA ATTCAGCAAT GCCCCACATG ACGTGTATTT
             TCCAAGGAAA GACCCTGTGG AGTGGCACCC CCATTCATCA AGCTGTGATG
             TTTGTGGCAC CTCTTCCCAT GGGGTCAAGA GAAAGAAGCA AGCCCTGAAT
             CCACAAGTGT GCAAAAAACT CAGGATCACT GCAAGACGTG CTAGACAAAT
             AAGACAAGTC AGGAACCCCA AACGAGTGAA CAGCAAAAGT CTCATGAAAA
             AGATTGTCAA CTGCAAGAAG ATACATCTCA GTACAAAGAG CTTTGCAGTG
             GACTATCCTG CAGACTTTGT GAAATCAGTC TCTTGCCAGA TCTGTGAGCA
             TATCCTGGCA GATCCAGTAG AAACAACGTG CAAGCACTTA TTCTGCAGAG
             TTTGCATCCT TAAATGTCTT AAA
9.06^10      cCAAAGAGAG AATGAAGCTC ACCAAGCAAG GCTGCAGCAC CTCTGTCGAA
             TCTGTGGAAG TTCATTTAAA ACTGACCTTT ATAAGAGAAG CCACCCAGTT
             CATGGACCAG TGGACAATGT GATGCAGGCC CTACTGAGAA AGAAAGAGAA
             ACGGGCTACA TCTTGGCCAG ATCTTCTTGC CAAGGTTTTT AAGATTGATG
             TGAGAGGAGA TATTGATACA ATCCATCCTA CTAACTTTTG TCACAACTGC
             TGGAACGTTA TTCAGAGGAA ATTCAGCAAT GCCCCACATG ACGTGTATTT
             TCCAAGGAAA GACCCTGTGG AGTGGCACCC CCATTCATCA AGCTGTGATG
             TTTGTGGCAC CTCTTCCCAT GGGGTCAAGA GAAAGAAGCA AGCCCTGAAT
             CCACAAGTGT GCAAAAAACT CAGGATCACT GCAAGACGTG CTAGACAAAT
             AAGACAAGTC AGGAACCCCA AACGAGTGAA CAGCAAAAGT CTCATGAAAA
             AGATTGTCAA CTGCAAGAAG ATACATCTCA GTACAAAGAG CTTTGCAGTG
             GACTATCCTG CAGACTTTGT GAAATCAGTC TCTTGCCAGA TCTGTGAGCA
             TATCCTGGCA GATCCAGTAG AAACAACGTG CAAGCACTTA TTCTGCAGAG
             TTTGCATCCT TAAATGTCTT AAA
10.08^17      CCAAAGAGAG AATGAAGCTC ACCAAGCAAG GCTGCAGCAC CTCTGTCGAA
             TCTGTGGAAG TTCATTTAAA ACTGACCTTT ATAAGAGAAG CCACCCAGTT
             CATGGACCAG TGGACAATGT GATGCAGGCC CTACTGAGAA AGAAAGAGAA
             ACGGGCTACA TCTTGGCCAG ATCTTCTTGC CAAGGTTTTT AAGATTGATG
             TGAGAGGAGA TATTGATACA ATCCATCCTA CTAACTTTTG TCACAACTGC
             TGGAACGTTA TTCAGAGGAA ATTCAGCAAT GCCCCACATG ACGTGTATTT
             TCCAAGGAAA GACCCTGTGG AGTGGCACCC CCATTCATCA AGCTGTGATG
             TTTGTGGCAC CTCTTCCCAT GGGGTCAAGA GAAAGAAGCA AGCCCTGAAT
             CCACAAGTGT GCAAAAAACT CAGGATCACT GCAAGACgTG CTAGACAAAT
             AAGACAAGTC AGGAACCCCA AACGAGTGAA CAGCAAAAGT CTCATGAAAA
             AGATTGTCAA CTGCAAGAAG ATACATCTCA GTACAAAGAG CTTTGCAGTG
             GACTATCCTG CAGACTTTGT GAAATCAGTC TCTTGCCAGA TCTGTGAGCA
             TATCCTGGCA GATCCAGTAG AAACAACGTG CAAGCACTTA TTCTGCAGAG
             TTTGCATCCT TAAATGTCTT AAA
10.09^18      CCAAAGAGAG AATGAAGCTC ACCAAGCAAG GCTGCAGCAC CTCTGTCGAA
             TCTGTGGAAG TTCATTTAAA ACTGACCTTT ATAAGAGAAG CCACCCAGTT
             CATGGACCAG TGGACAATGT GATGCAGGCC CTACTGAGAA AGAAAGAGAA
             ACGGGCTACA TCTTGGCCAG ATCTTCTTGC CAAGGTTTTT AAGATTGATG
             TGAGAGGAGA TATTGATACA ATCCATCCTA CTAACTTTTG TCACAACTGC
             TGGAACGTTA TTCAGAGGAA ATTCAGCAAT GCCCCACATG ACGTGTATTT
             TCCAAGGAAA GACCCTGTGG AGTGGCACCC CCATTCATCA AGCTGTGATG
             TTTGTGGCAC CTCTTCCCAT GGGGTCAAGA GAAAGAAGCA AGCCCTGAAT
             CCACAAGTGT GCAAAAAACT CAGGATCACT GCAAGACGTG CTAGACAAAT
             AAGACAAGTC AGGAACCCCA AACGAGTGAA CAGCAAAAGT CTCATGAAAA
             AGATTGTCAA CTGCAAGAAG ATACATCTCA GTACAAAGAG CTTTGCAGTG
             GACTATCCTG CAGACTTTGT GAAATCAGTC TCTTGCCAGA TCTGTGAGCA
             TATCCTGGCA GATCCAGTAG AAACAACGTG CAAGCACTTA TTCTGCAGAG
             TTTGCATCCT TAAATGTCTT AAA
11.02^24      CCAAAGAGAG AATGAAGCTC ACCAAGCAAG GCTGCAGCAC CTCTGTCGAA
             TCTGTGGAAG TTCATTTAAA ACTGACCTTT ATAAGAGAAG CCACCCAGTT
             CATGGACCAG TGGACAATGT GATGCAGGCC CTACTGAGAA AGAAAGAGAA
             ACGGGCTACA TCTTGGCCAG ATCTTCTTGC CAAGGTTTTT AAGATTGACG
             TGAGAGGAGA TATTGATACA ATCCATCCTA CTAACTTTTG TCACAACTGC
             TGGAACGTTA TTCAGAGGAA ATTCAGCAAT GCCCCATGTG ACGTGTATTT
             TCCAAGGAAA GACCCTGTGG AGTGGCACCC CCATTCATCA AGCTGTGATG
             TTTGTGGCAC CTCTTCCCAT GGGGTCAAGA GAAAGAAgCA AGCCCTGAAT
             CCACaAGTGT GCAAAAAACT CAGGATCACT GCAAGACGTG CTAGACAAAT
             AAGACAAGTC AGGAACCCCA AACGAGTGAA CAGCAAAAGT CTCATGAAAA
             AGATTGTCAA CTGCAAGAAG ATACATCTCA GTACAAAGAG CTTTGCAGTG
             GACTATCCTG CAGACTTTGT GAAATCAGTC TCTTGCCAGA TCTGTGAGCA
             TATCCTGGCA GATCCAGTAG AAACAACATG CAAGCACTTA TTCTGCAGAG
             TTTGCATCCT TAAATGTCTT AAA
11.04^26      cCAAAGAGAG AATGAAGCTC ACCAAGCAAG GCTGCAGCAC CTCTGTCGAA
             TCTGTGGAAG TTCATTTAAA ACTGACCTTT ATAAGAGAAG CCACCCAGTT
             CATGGACCAG TGGACAATGT GATGCAGGCC CTACTGAGAA AGAAAGAGAA
             ACGGGCTACA TCTTGGCCAG ATCTTCTTGC CAAGGTTTTT AAGATTGACG
             TGAGAGGAGA TATTGATACA ATCCATCCTA CTAACTTTTG TCACAACTGC
             TGGAACGTTA TTCAGAGGAA ATTCAGCAAT GCCCCATGTG ACGTGTATTT
             TCCAAGGAAA GACCCTGTGG AGTGGCACCC CCATTCATCA AGCTGTGATG
             TTTGTGGCAC CTCTTCCCAT GGGGTCAAGA GAAAGAAGCA AGCCCTGAAT
             CCACAAGTGT GCAAAAAACT CAGGATCACT GCAAGACGTG CTAGACAAAT
             AAGACAAGTC AGGAACCCCA AACGAGTGAA CAGCAAAAGT CTCATGAAAA
             AGATTGTCAA CTGCAAGAAG ATACATCTCA GTACAAAGAG CTTTGCAGTG
             GACTATCCTG CAGACTTTGT GAAATCAGTC TCTTGCCAGA TCTGTGAGCA
             TATCCTGGCA GATCCAGTAG AAACAACATG CAAGCACTTA TTCTGCAGAG
             TTTGCATCCT TAAATGTCTT AAA
14.07^34      ccAAAGAGAG AATGAAGCTC ACCAAGCAAG GCTGCAGCAC CTCTGTCGAA
             TCTGTGGAAG TTCATTTAAA ACTGACCTTT ATAAGAGAAG CCACCCAGTT
             CATGGACCAG TGGACAATGT GATGCAGGCC CTACTGAGAA AGAAAGAGAA
             ACGGGCTACA TCTTGGCCAG ATCTTCTTGC CAAGGTTTTT AAGATTGACG
             TGAGAGGAGA TATTGATACA ATCCATCCTA CTAACTTTTG TCACAACTGC
             TGGAACGTTA TTCAGAGGAA ATTCAGCAAT GCCCCATGTG ACGTGTATTT
             TCCAAGGAAA GACCCTGTGG AGTGGCACCC CCATTCATCA AGCTGTGATG
             TTTGTGGCAC CTCTTCCCAT GGGGTCAAGA GAAAGAAGCA AGCCCTGAAT
             CCACAAGTGT GCAAAAAACT CAGGATCACT GCAAGACGTG CTAGACAAAT
             AAGACAAGTC AGGAACCCCA AACGAGTGAA CAGCAAAAGT CTCATGAAAA
             AGATTGTCAA CTGCAAGAAG ATACATCTCA GTACAAAGAG CTTTGCAGTG
             GACTATCCTG CAGACTTTGT GAAATCAGTC TCTTGCCAGA TCTGTGAGCA
             TATCCTGGCA GATCCAGTAG AAACAACATG CAAGCACTTA TTCTGCAGAG
             TTTGCATCCT TAAATGTCTT AAA
15.06^42      CCAAAGAGAG AATGAAGCTC ACCAAGCAAG GCTGCAGCAC CTCTGTCGAA
             TCTGTGGAAG TTCATTTAAA ACTGACCTTT ATAAGAGAAG CCACCCAGTT
             CATGGACCAG TGGACAATGT GATGCAGGCC CTACTGAGAA AGAAAGAGAA
             ACGGGCTACA TCTTGGCCAG ATCTTCTTGC CAAGGTTTTT AAGATTGACG
             TGAGAGGAGA TATTGATACA ATCCATCCTA CTAACTTTTG TCACAACTGC
             TGGAACGTTA TTCAGAGGAA ATTCAGCAAT GCCCCATGTG ACGTGTATTT
             TCCAAGGAAA GACCCTGTGG AGTGGCACCC CCATTCATCA AGCTGTGATG
             TTTGTGGCAC CTCTTCCCAT GGGGTCAAGA GAAAGAAGCA AGCCCTGAAT
             CCACAAGTGT GCAAAAAACT CAGGATCACT GCAAGACGTG CTAGACAAAT
             AAGACAAGTC AGGAACCCCA AACGAGTGAA CAGCAAAAGT CTCATGAAAA
             AGATTGTCAA CTGCAAGAAG ATACATCTCA GTACAAAGAG CTTTGCAGTG
             GACTATCCTG CAGACTTTGT GAAATCAgTC TCTTGCCAGA TCTGTGAGCA
             TATCCTGGCA gATCCAGTAG AAACAACATG CAAGCACTTA TTCTGCAGAG
             TTTGCATCCT TAAATGTCTT AAA
13.06^49      CCAAAGAGAG AATGAAGCTC ACCAAGCAAG GCTGCAGCAC CTCTGTCGAA
             TCTGTGGAAG TTCATTTAAA ACTGACCTTT ATAAGAGAAG CCACCCAGTT
             CATGGACCAG TGGACAATGT GATGCAGGCC CTACTGAGAA AGAAAGAGAA
             ACGGGCTACA TCTTGGCCAG ATCTTCTTGC CAAGGTTTTT AAGATTGACG
             TGAGAGGAGA TATTGATACA ATCCATCCTA CTAACTTTTG TCACAACTGC
             TGGAACGTTA TTCAGAGGAA ATTCAGCAAT GCCCCATGTG ACGTGTATTT
             TCCAAGGAAA GACCCTGTGG AGTGGCACCC CCATTCATCA AGCTGTGATG
             TTTGTGGCAC CTCTTCCCAT GGGGTCAAGA GAAAGAAGCA AGCCCTGAAT
             CCACAAGTGT GCAAAAAACT CAGGATCACT GCAAGACGTG CTAGACAAAT
             AAGACAAGTC AGGAACCCCA AACGGGTGAA CAGCAAAAGT CTCATGAAAA
             AGATTGTCAA CTGCAAGAAG ATACATCTCA GTACAAAGAG CTTTGCAGTG
             GACTATCCTG CAGACTTTGT GAAATCAGTC TCTTGCCAGA TCTGTGAGCA
             TATCCTGGCA GATCCAGTAG AAACAACATG CAAGCACTTA TTCTGCAGAG
             TTTGCaTCCT TAAATGTCTT AAA
7.09^56     ccAAAGAGAG AATGAAGCTC ACCAAGCAAG GCTGCAGCAC CTCTGTCGAA
             TCTGTGGAAG TTCATTTAAA ACTGACCTTT ATAAGAGAAG CCACCCAGTT
             CATGGACCAG TGGACAATGT GATGCAGGCC CTACTGAGAA AGAAAGAGAA
             ACGGGCTACA TCTTGGCCAG ATCTTCTTGC CAAGGTTTTT AAGATTGATG
             TGAGAGGAGA TATTGATACA ATCCATCCTA CTAACTTTTG TCACAACTGC
             TGGAACGTTA TTCAGAGGAA ATTCAGCAAT GCCCCACATG ACGTGTATTT
             TCCAAGGAAA GACCCTGTGG AGTGGCACCC CCATTCATCA AGCTGTGATG
             TTTGTGGCAC CTCTTCCCAT GGGGTCAAGA GAAAGAAGCA AGCCCTGAAT
             CCACAAGTGT GCAAAAAACT CAGGATCACT GCAAGACGTG CTAGACAAAT
             AAGACAAGTC AGGAACCCCA AACGAGTGAA CAGCAAAAGT CTCATGAAAA
             AGATTGTCAA CTGCAAGAAG ATACATCTCA GTACAAAGAG CTTTGCAGTG
             GACTATCCTG CAGACTTTGT GAAATCAGTC TCTTGCCAGA TCTGTGAGCA
             TATCCTGGCA GATCCAGTAG AAACAACGTG CAAGCACTTA TTCTGCAGAG
             TTTGCATCCT TAAATGTCTT AAA
6.01^61     CCAAAGAGAG AATGAAGCTC ACCAAGCAAG GCTGCAGCAC CTCTGTCGAA
             TCTGTGGAAG TTCATTTAAA ACTGACCTTT ATAAGAGAAG CCACCCAGTT
             CATGGACCAG TGGACAATGT GATGCAGGCC CTACTGAGAA AGAAAGAGAA
             ACGGGCTACA TCTTGGCCAG ATCTTCTTGC CAAGGTTTTT AAGATTGATG
             TGAGAGGAGA TATTGATACA ATCCATCCTA CTAACTTTTG TCACAACTGC
             TGGAACGTTA TTCAGAGGAA ATTCAGCAAT GCCCCACATG ACGTGTATTT
             TCCAAGGAAA GACCCTGTGG AGTGGCACCC CCATTCATCA AGCTGTGATG
             TTTGTGGCAC CTCTTCCCAT GGGGTCAAGA GAAAGAAGCA AGCCCTGAAT
             CCACAAGTGT GCAAAAAACT CAGGATCACT GCAAGACGTG CTAGACAAAT
             AAGACAAGTC AGGAACCCCA AACGAGTGAA CAGCAAAAGT CTCATGAAAA
             AGATTGTCAG CTGCAAGAAG ATACATCTCA GTACAAAGAG CTTTGCAGTG
             GACTATCCTG CAGACTTTGT GAAATCAGTC TCTTGCCAGA TCTGTGAGCA
             TATCCTGGCA GATCCAGTAG AAACAACGTG CAAGCACTTA TTCTGCAGAG
             TTTGCATCCT TAAATGTCTT AAA
5.01^71     CCAAAGAGAG AATGAAGCTC ACCAAGCAAG GCTGCAGCAC CTCTGTCGAA
             TCTGTGGAAG TTCATTTAAA ACTGACCTTT ATAAGAGAAG CCACCCAGTT
             CATGGACCAG TGGACAATGT GATGCAGGCC CTACTGAGAA AGAAAGAGAA
             ACGGGCTACA TCTTGGCCAG ATCTTCTTGC CAAGGTTTTT AAGATTGATG
             TGAGAGGAGA TATTGATACA ATCCATCCTA CTAACTTTTG TCACAACTGC
             TGGAACGTTA TTCAGAGGAA ATTCAGCAAT GCCCCACATG ACGTGTATTT
             TCCAAGGAAA GACCCTGTGG AGTGGCACCC CCATTCATCA AGCTGTGATG
             TTTGTGGCAC CTCTTCCCAT GGGGTCAAGA GAAAGAAGCA AGCCCTGAAT
             CCACAAGTGT GCAAAAAACT CAGGATCACT GCAAGACGTG CTAGACAAAT
             AAGACAAGTC AGGAACCCCA AACGAGTGAA CAGCAAAAGT CTCATGAAAA
             AGATTGTCAA CTGCAAGAAG ATACATCTCA GTACAAAGAG CTTTGCAGTG
             GACTATCCTG CAGACTTTGT GAAATCAGTC TCTTGCCAGA TCTGTGAGCA
             TATCCTGGCA GATCCAGTAG AAACAACGTG CAAGCACTTA TTCTGCAGAG
             TTTGCATCCT TAAATGTCTT AAA
4.01^79     ccAAAGAGAG AATGAAGCTC ACCAAGCAAG GCTGCAGCAC CTCTGTCGAA
             TCTGTGGAAG TTCATTTAAA ACTGACCTTT ATAAGAGAAG CCACCCAGTT
             CATGGACCAG TGGACAATGT GATGCAGGCC CTACTGAGAA AGAAAGAGAA
             ACGGGCTACA TCTTGGCCAG ATCTTCTTGC CAAGGTTTTT AAGATTGATG
             TGAGAGGAGA TATTGATACA ATCCATCCTA CTAACTTTTG TCACAACTGC
             TGGAACGTTA TTCAGAGGAA ATTCAGCAAT GCCCCACATG ACGTGTATTT
             TCCAAGGAAA GACCCTGTGG AGTGGCACCC CCATTCATCA AGCTGTGATG
             TTTGTGGCAC CTCTTCCCAT GGGGTCAAGA GAAAGAAGCA AGCCCTGAAT
             CCACAAGTGT GCAAAAAACT CAGGATCACT GCAAGACGTG CTAGACAAAT
             AAGACAAGTC AGGAACCCCA AACGAGTGAA CAGCAAAAGT CTCATGAAAA
             AGATTGTCAA CTGCAAGAAG ATACATCTCA GTACAAAGAG CTTTGCAGTG
             GACTATCCTG CAGACTTTGT GAAATCAGTC TCTTGCCAGA TCTGTGAGCA
             TATCCTGGCA GATCCAGTAG AAACAACGTG CAAGCACTTA TTCTGCAGAG
             TTTGCATCCT TAAATGTCTT AAA
1.01^80     CCAAAGAGAG AATGAAGCTC ACCAAGCAAG GCTGCAGCAC CTCTGTCGAA
             TCTGTGGAAG TTCATTTAAA ACTGACCTTT ATAAGAGAAG CCACCCAGTT
             CATGGACCAG TGGACAATGT GATGCAGGCC CTACTGAGAA AGAAAGAGAA
             ACGGGCTACA TCTTGGCCAG ATCTTCTTGC CAAGGTTTTT AAGATTGATG
             TGAGAGGAGA TATTGATACA ATCCATCCTA CTAACTTTTG TCACAACTGC
             TGGAACGTTA TTCAGAGGAA ATTCAGCAAT GCCCCACATG ACGTGTATTT
             TCCAAGGAAA GACCCTGTGG AGTGGCACCC CCATTCATCA AGCTGTGATG
             TTTGTGGCAC CTCTTCCCAT GGGGTCAAGA GAAAGAAGCA AGCCCTGAAT
             CCACAAGTGT GCAAAAAACT CAGGATCACT GCAAGACGTG CTAGACAAAT
             AAGACAAGTC AGGAACCCCA AACGAGTGAA CAGCAAAAGT CTCATGAAAA
             AGATTGTCAA CTGCAAGAAG ATACATCTCA GTACAAAGAG CTTTGCAGTG
             GACTATCCTG CAGACTTTGT GAAATCAGTC TCTTGCCAGA TCTGTGAGCA
             TATCCTGGCA GATCCAGTAG AAACAACGTG CAAGCACTTA TTCTGCAGAG
             TTTGCATCCT TAAATGTCTT AAA
1.02^81     CCAAAGAGAG AATGAAGCTC ACCAAGCAAG GCTGCAGCAC CTCTGTCGAA
             TCTGTGGAAG TTCATTTAAA ACTGACCTTT ATAAGAGAAG CCACCCAGTT
             CATGGACCAG TGGACAATGT GATGCAGGCC CTACTGAGAA AGAAAGAGAA
             ACGGGCTACA TCTTGGCCAG ATCTTCTTGC CAAGGTTTTT AAGATTGATG
             TGAGAGGAGA TATTGATACA ATCCATCCTA CTAACTTTTG TCACAACTGC
             TGGAACGTTA TTCAGAGGAA ATTCAGCAAT GCCCCACATG ACGTGTATTT
             TCCAAGGAAA GACCCTGTGG AGTGGCACCC CCATTCATCA AGCTGTGATG
             TTTGTGGCAC CTCTTCCCAT GGGGTCAAGA GAAAGAAGCA AGCCCTGAAT
             CCACAAGTGT GCAAAAAACT CAGGATCACT GCAAGACGTG CTAGACAAAT
             AAGACAAGTC AGGAACCCCA AACGAGTGAA CAGCAAAAGT CTCATGAAAA
             AGATTGTCAA CTGCAAGAAG ATACATCTCA GTACAAAGAG CTTTGCAGTG
             GACTATCCTG CAGACTTTGT GAAATCAGTC TCTTGCCAGA TCTGTGAGCA
             TATCCTGGCA GATCCAGTAG AAACAACGTG CAAGCACTTA TTCTGCAGAG
             TTTGCATCCT TAAATGTCTT AAA
3.01^89     CCAAAGAGAG AATGAAGCTC ACCAAGCAAG GCTGCAGCAC CTCTGTCGAA
             TCTGTGGAAG TTCATTTAAA ACTGACCTTT ATAAGAGAAG CCACCCAGTT
             CATGGACCAG TGGACAATGT GATGCAGGCC CTACTGAGAA AGAAAGAGAA
             ACGGGCTACA TCTTGGCCAG ATCTTCTTGC CAAGGTTTTT AAGATTGATG
             TGAGAGGAGA TATTGATACA ATCCATCCTA CTAACTTTTG TCACAACTGC
             TGGAACGTTA TTCAGAGGAA ATTCAGCAAT GCCCCACATG ACGTGTATTT
             TCCAAGGAAA GACCCTGTGG AGTGGCACCC CCATTCATCA AGCTGTGATG
             TTTGTGGCAC CTCTTCCCAT GGGGTCAAGA GAAAGAAGCA AGCCCTGAAT
             CCACAAGTGT GCAAAAAACT CAGGATCACT GCAAGACGTG CTAGACAAAT
             AAGACAAGTC AGGAACCCCA AACGAGTGAA CAGCAAAAGT CTCATGAAAA
             AGATTGTCAA CTGCAAGAAG ATACATCTCA GTACAAAGAG CTTTGCAGTG
             GACTATCCTG CAGACTTTGT GAAATCAGTC TCTTGCCAGA TCTGTGAGCA
             TATCCTGGCA GATCCAGTAG AAACAACGTG CAAGCACTTA TTCTGCAGAG
             TTTGCATCCT TAAATGTCTT AAA
2.02^91     CCAAAGAGAG AATGAAGCTC ACCAAGCAAG GCTGCAGCAC CTCTGTAGAA
             TCTGTGGAAG TTCATTTAAA ACTGACCTTT ATAAGAGAAG CCACCCAGTT
             CATGGACCAG TGGACAATGT GATGCAGGCC CTACTGAGAA AGAAAGAGAA
             ACGGGCTACA TCTTGGCCAG ATCTTCTTGC CAAGGTTTTT AAGATTGATG
             TGAGAGGAGA TATTGATACA ATCCATCCTA CTAACTTTTG TCACAACTGC
             TGGAACGTTA TTCAGAGGAA ATTCAGCAAT GCCCCACATG ACGTGTATTT
             TCCAAGGAAA GACCCTGTGG AGTGGCACCC CCATTCATCA AGCTGTGATG
             TTTGTGGCAC CTCTTCCCAT GGGGTCAAGA GAAAGAAGCA AGCCCTGAAT
             CCACAAGTGT GCAAAAAACT CAGGATCACT GCAAGACGTG CTAGACAAAT
             AAGACAAGTC AGGAACCCCA AACGAGTGAA CAGCAAAAGT CTCATGAAAA
             AGATTGTCAA CTGCAAGAAG ATACATCTCA GTACAAAGAG CTTTGCAGTG
             GACTATCCTG CAGACTTTGT GAAATCAGTC TCTTGCCAGA TCTGTGAGCA
             TATCCTGGCA GATCCAGTAG AAACAACGTG CAAGCACTTA TTCTGCAGAG
             TTTGCATCCT TAAATGTCTT AAA
16.01^92     CCAAAGAGAG AATGAAGCTC ACCAAGCAAG GCTGCAGCAC CTCTGTCGAA
             TCTGTGGAAG TTCATTTAAA ACTGACCTTT ATAAGAGAAG CCACCCAGTT
             CATGGACCAG TGGACAATGT GATGCAGGCC CTACTGAGAA AGAAAGAGAA
             ACGGGCTACA TCTTGGCCAG ATCTTCTTGC CAAGGTTTTT AAGATTGACG
             TGAGAGGAGA TATTGATACA ATCCATCCTA CTAACTTTTG TCACAACTGC
             TGGAACGTTA TTCAGAGGAA ATTCAGCAAT GCCCCATGTG ACGTGTATTT
             TCCAAGGAAA GACCCTGTGG AGTGGCACCC CCATTCATCA AGCTGTGATG
             TTTGTGGCAC CTCTTCCCAT GGGGTCAAGA GAAAGAAGCA AGCCCTGAAT
             CCACAAGTGT GCAAAAAACT CAGGATCACT GCAAGACGTG CTAGACAAAT
             AAGACAAGTC AGGAACCCCA AACGAGTGAA CAGCAAAAGT CTCATGAAAA
             AGATTGTCAA CTGCAAGAAG ATACATCTCA GTACAAAGAG CTTTGCAGTG
             GACTATCCTG CAGACTTTGT GAAATCAGTC TCTTGCCAGA TCTGTGAGCA
             TATCCTGGCA GATCCAGTAG AAACAACATG CAAGCACTTA TTCTGCAGAG
             TTtgCATCCT TAAATGTCTT AAA
16.02^93     CCAAAGAGAG AATGAAGCTC ACCAAGCAAG GCTGCAGCAC CTCTGTCGAA
             TCTGTGGAAG TTCATTTAAA ACTGACCTTT ATAAGAGAAG CCACCCAGTT
             CATGGACCAG TGGACAATGT GATGCAGGCC CTACTGAGAA AGAAAGAGAA
             ACGGGCTACA TCTTGGCCAG ATCTTCTTGC CAAGGTTTTT AAGATTGACG
             TGAGAGGAGA TATTGATACA ATCCATCCTA CTAACTTTTG TCACAACTGC
             TGGAACGTTA TTCAGAGGAA ATTCAGCAAT GCCCCATGTG ACGTGTATTT
             TCCAAGGAAA GACCCTGTGG AGTGGCACCC CCATTCATCA AGCTGTGATG
             TTTGTGGCAC CTCTTCCCAT GGGGTCAAGA GAAAGAAGCA AGCCCTGAAT
             CCACAAGTGT GCAAAAAACT CAGGATCACT GCAAGACGTG CTAGACAAAT
             AAGACAAGTC AGGAACCCCA AACGAGTGAA CAGCAAAAGT CTCATGAAAA
             AGATTGTCAA CTGCAAGAAG ATACATCTCA GTACAAAGAG CTTTGCAGTG
             GACTATCCTG CAGACTTTGT GAAATCAGTC TCTTGCCAGA TCTGTGAGCA
             TATCCTGGCA GATCCAGTAG AAACAACATG CAAGCACTTA TTCTGCAGAG
             TTtgCATCCT TAAATGTCTT AAA
12.01^101    CCAAAGAGAG AATGAAGCTC ACCAAGCAAG GCTGCAGCAC CTCTGTCGAA
             TCTGTGGAAG TTCATTTAAA ACTGACCTTT ATAAGAGAAG CCACCCAGTT
             CATGGACCAG TGGACAATGT GATGCAGGCC CTACTGAGAA AGAAAGAGAA
             ACGGGCTACA TCTTGGCCAG ATCTTCTTGC CAAGGTTTTT AAGATTGACG
             TGAGAGGAGA TATTGATACA ATCCATCCTA CTAACTTTTG TCACAACTGC
             TGGAACGTTA TTCAGAGGAA ATTCAGCAAT GCCCCATGTG ACGTGTATTT
             TCCAAGGAAA GACCCTGTGG AGTGGCACCC CCATTCATCA AGCTGTGATG
             TTTGTGGCAC CTCTTCCCAT GGGGTCAAGA GAAAGAAGCA AGCCCTGAAT
             CCACAAGTGT GCAAAAAACT CAGGATCACT GCAAGACGTG CTAGACAAAT
             AAGACAAGTC AGGAACCCCA AACGAGTGAA CAGCAAAAGT CTCATGAAAA
             AGATTGTCAA CTGCAAGAAG ATACATCTCA GTACAAAGAG CTTTGCAGTG
             GACTATCCTG CAGACTTTGT GAAATCAGTC TCTTGCCAGA TCTGTGAGCA
             TATCCTGGCA GATCCAGTAG AAACAACATG CAAGCACTTA TTCTGCAGAG
             TTTGCATCCT TAAATGTCTT AAA
